# Supplementary material for: Prediction of cross-border spread of the COVID-19 pandemic: A predictive model for imported cases outside China
Source: PLoS One. 2024 Apr 9;19(4):e0301420. doi: 10.1371/journal.pone.0301420 (PMC11003692; doi:10.1371/journal.pone.0301420)
Supplement: S1 Dataset — This website contains daily epidemic information of overseas imported countries. https://www.who.int/emergencies/diseases/novel-coronavirus-2019. (CSV) [file pone.0301420.s001.csv]

Date_reported	Country_code	Country	WHO_region	New_cases	Cumulative_cases	New_deaths	Cumulative_deaths
2020/3/1	AF	Afghanistan	EMRO	0	1	0	0
2020/3/2	AF	Afghanistan	EMRO	0	1	0	0
2020/3/3	AF	Afghanistan	EMRO	0	1	0	0
2020/3/4	AF	Afghanistan	EMRO	0	1	0	0
2020/3/5	AF	Afghanistan	EMRO	0	1	0	0
2020/3/6	AF	Afghanistan	EMRO	0	1	0	0
2020/3/7	AF	Afghanistan	EMRO	0	1	0	0
2020/3/8	AF	Afghanistan	EMRO	0	1	0	0
2020/3/9	AF	Afghanistan	EMRO	3	4	0	0
2020/3/10	AF	Afghanistan	EMRO	0	4	0	0
2020/3/11	AF	Afghanistan	EMRO	0	4	0	0
2020/3/12	AF	Afghanistan	EMRO	3	7	0	0
2020/3/13	AF	Afghanistan	EMRO	0	7	0	0
2020/3/14	AF	Afghanistan	EMRO	0	7	0	0
2020/3/15	AF	Afghanistan	EMRO	0	7	0	0
2020/3/16	AF	Afghanistan	EMRO	3	10	0	0
2020/3/17	AF	Afghanistan	EMRO	6	16	0	0
2020/3/18	AF	Afghanistan	EMRO	6	22	0	0
2020/3/19	AF	Afghanistan	EMRO	0	22	0	0
2020/3/20	AF	Afghanistan	EMRO	0	22	0	0
2020/3/21	AF	Afghanistan	EMRO	0	22	0	0
2020/3/22	AF	Afghanistan	EMRO	2	24	0	0
2020/3/23	AF	Afghanistan	EMRO	0	24	0	0
2020/3/24	AF	Afghanistan	EMRO	16	40	1	1
2020/3/25	AF	Afghanistan	EMRO	2	42	0	1
2020/3/26	AF	Afghanistan	EMRO	32	74	0	1
2020/3/27	AF	Afghanistan	EMRO	0	74	0	1
2020/3/28	AF	Afghanistan	EMRO	6	80	1	2
2020/3/29	AF	Afghanistan	EMRO	11	91	0	2
2020/3/30	AF	Afghanistan	EMRO	15	106	1	3
2020/3/31	AF	Afghanistan	EMRO	8	114	1	4
2020/4/1	AF	Afghanistan	EMRO	52	166	0	4
2020/4/2	AF	Afghanistan	EMRO	26	192	0	4
2020/4/3	AF	Afghanistan	EMRO	2	194	0	4
2020/4/4	AF	Afghanistan	EMRO	60	254	1	5
2020/4/5	AF	Afghanistan	EMRO	20	274	0	5
2020/4/6	AF	Afghanistan	EMRO	25	299	2	7
2020/4/7	AF	Afghanistan	EMRO	38	337	0	7
2020/4/8	AF	Afghanistan	EMRO	30	367	4	11
2020/4/9	AF	Afghanistan	EMRO	56	423	3	14
2020/4/10	AF	Afghanistan	EMRO	21	444	1	15
2020/4/11	AF	Afghanistan	EMRO	40	484	0	15
2020/4/12	AF	Afghanistan	EMRO	37	521	0	15
2020/4/13	AF	Afghanistan	EMRO	34	555	3	18
2020/4/14	AF	Afghanistan	EMRO	52	607	1	19
2020/4/15	AF	Afghanistan	EMRO	58	665	3	22
2020/4/16	AF	Afghanistan	EMRO	56	721	3	25
2020/4/17	AF	Afghanistan	EMRO	73	794	4	29
2020/4/18	AF	Afghanistan	EMRO	51	845	1	30
2020/4/19	AF	Afghanistan	EMRO	63	908	0	30
2020/4/20	AF	Afghanistan	EMRO	25	933	0	30
2020/4/21	AF	Afghanistan	EMRO	63	996	3	33
2020/4/22	AF	Afghanistan	EMRO	30	1026	3	36
2020/4/23	AF	Afghanistan	EMRO	66	1092	0	36
2020/4/24	AF	Afghanistan	EMRO	84	1176	4	40
2020/4/25	AF	Afghanistan	EMRO	50	1226	0	40
2020/4/26	AF	Afghanistan	EMRO	104	1330	3	43
2020/4/27	AF	Afghanistan	EMRO	133	1463	6	49
2020/4/28	AF	Afghanistan	EMRO	68	1531	1	50
2020/4/29	AF	Afghanistan	EMRO	172	1703	10	60
2020/4/30	AF	Afghanistan	EMRO	124	1827	0	60
2020/5/1	AF	Afghanistan	EMRO	110	1937	0	60
2020/5/2	AF	Afghanistan	EMRO	234	2171	4	64
2020/5/3	AF	Afghanistan	EMRO	0	2171	0	64
2020/5/4	AF	Afghanistan	EMRO	298	2469	8	72
2020/5/5	AF	Afghanistan	EMRO	0	2469	0	72
2020/5/6	AF	Afghanistan	EMRO	0	2469	0	72
2020/5/7	AF	Afghanistan	EMRO	755	3224	23	95
2020/5/8	AF	Afghanistan	EMRO	168	3392	9	104
2020/5/9	AF	Afghanistan	EMRO	171	3563	1	105
2020/5/10	AF	Afghanistan	EMRO	0	3563	0	105
2020/5/11	AF	Afghanistan	EMRO	478	4041	10	115
2020/5/12	AF	Afghanistan	EMRO	361	4402	4	119
2020/5/13	AF	Afghanistan	EMRO	262	4664	2	121
2020/5/14	AF	Afghanistan	EMRO	303	4967	6	127
2020/5/15	AF	Afghanistan	EMRO	259	5226	5	132
2020/5/16	AF	Afghanistan	EMRO	413	5639	4	136
2020/5/17	AF	Afghanistan	EMRO	414	6053	17	153
2020/5/18	AF	Afghanistan	EMRO	349	6402	15	168
2020/5/19	AF	Afghanistan	EMRO	262	6664	1	169
2020/5/20	AF	Afghanistan	EMRO	408	7072	4	173
2020/5/21	AF	Afghanistan	EMRO	581	7653	4	177
2020/5/22	AF	Afghanistan	EMRO	567	8220	12	189
2020/5/23	AF	Afghanistan	EMRO	910	9130	12	201
2020/5/24	AF	Afghanistan	EMRO	736	9866	10	211
2020/5/25	AF	Afghanistan	EMRO	716	10582	7	218
2020/5/26	AF	Afghanistan	EMRO	512	11094	1	219
2020/5/27	AF	Afghanistan	EMRO	737	11831	1	220
2020/5/28	AF	Afghanistan	EMRO	548	12379	6	226
2020/5/29	AF	Afghanistan	EMRO	637	13016	9	235
2020/5/30	AF	Afghanistan	EMRO	643	13659	11	246
2020/5/31	AF	Afghanistan	EMRO	784	14443	2	248
2020/6/1	AF	Afghanistan	EMRO	651	15094	2	250
2020/6/2	AF	Afghanistan	EMRO	656	15750	15	265
2020/6/3	AF	Afghanistan	EMRO	742	16492	5	270
2020/6/4	AF	Afghanistan	EMRO	775	17267	24	294
2020/6/5	AF	Afghanistan	EMRO	624	17891	5	299
2020/6/6	AF	Afghanistan	EMRO	1078	18969	10	309
2020/6/7	AF	Afghanistan	EMRO	582	19551	18	327
2020/6/8	AF	Afghanistan	EMRO	791	20342	30	357
2020/6/9	AF	Afghanistan	EMRO	575	20917	12	369
2020/6/10	AF	Afghanistan	EMRO	305	21222	7	376
2020/6/11	AF	Afghanistan	EMRO	920	22142	29	405
2020/6/12	AF	Afghanistan	EMRO	748	22890	21	426
2020/6/13	AF	Afghanistan	EMRO	656	23546	20	446
2020/6/14	AF	Afghanistan	EMRO	556	24102	5	451
2020/6/15	AF	Afghanistan	EMRO	664	24766	20	471
2020/6/16	AF	Afghanistan	EMRO	761	25527	5	476
2020/6/17	AF	Afghanistan	EMRO	106	25633	8	484
2020/6/18	AF	Afghanistan	EMRO	1241	26874	20	504
2020/6/19	AF	Afghanistan	EMRO	463	27337	42	546
2020/6/20	AF	Afghanistan	EMRO	541	27878	2	548
2020/6/21	AF	Afghanistan	EMRO	419	28297	0	548
2020/6/22	AF	Afghanistan	EMRO	536	28833	33	581
2020/6/23	AF	Afghanistan	EMRO	310	29143	17	598
2020/6/24	AF	Afghanistan	EMRO	338	29481	20	618
2020/6/25	AF	Afghanistan	EMRO	159	29640	21	639
2020/6/26	AF	Afghanistan	EMRO	535	30175	36	675
2020/6/27	AF	Afghanistan	EMRO	85	30260	5	680
2020/6/28	AF	Afghanistan	EMRO	356	30616	23	703
2020/6/29	AF	Afghanistan	EMRO	351	30967	26	729
2020/6/30	AF	Afghanistan	EMRO	271	31238	4	733
2020/7/1	AF	Afghanistan	EMRO	121	31359	2	735
2020/7/2	AF	Afghanistan	EMRO	403	31762	39	774
2020/7/3	AF	Afghanistan	EMRO	260	32022	33	807
2020/7/4	AF	Afghanistan	EMRO	302	32324	12	819
2020/7/5	AF	Afghanistan	EMRO	348	32672	7	826
2020/7/6	AF	Afghanistan	EMRO	279	32951	38	864
2020/7/7	AF	Afghanistan	EMRO	113	33064	23	887
2020/7/8	AF	Afghanistan	EMRO	320	33384	33	920
2020/7/9	AF	Afghanistan	EMRO	210	33594	16	936
2020/7/10	AF	Afghanistan	EMRO	59	33653	1	937
2020/7/11	AF	Afghanistan	EMRO	541	34194	34	971
2020/7/12	AF	Afghanistan	EMRO	157	34351	4	975
2020/7/13	AF	Afghanistan	EMRO	100	34451	35	1010
2020/7/14	AF	Afghanistan	EMRO	4	34455	2	1012
2020/7/15	AF	Afghanistan	EMRO	285	34740	33	1045
2020/7/16	AF	Afghanistan	EMRO	200	34940	49	1094
2020/7/17	AF	Afghanistan	EMRO	130	35070	19	1113
2020/7/18	AF	Afghanistan	EMRO	159	35229	34	1147
2020/7/19	AF	Afghanistan	EMRO	60	35289	0	1147
2020/7/20	AF	Afghanistan	EMRO	186	35475	34	1181
2020/7/21	AF	Afghanistan	EMRO	34	35509	2	1183
2020/7/22	AF	Afghanistan	EMRO	106	35615	1	1184
2020/7/23	AF	Afghanistan	EMRO	112	35727	6	1190
2020/7/24	AF	Afghanistan	EMRO	188	35915	21	1211
2020/7/25	AF	Afghanistan	EMRO	66	35981	14	1225
2020/7/26	AF	Afghanistan	EMRO	55	36036	21	1246
2020/7/27	AF	Afghanistan	EMRO	121	36157	13	1259
2020/7/28	AF	Afghanistan	EMRO	106	36263	10	1269
2020/7/29	AF	Afghanistan	EMRO	105	36368	1	1270
2020/7/30	AF	Afghanistan	EMRO	103	36471	1	1271
2020/7/31	AF	Afghanistan	EMRO	71	36542	0	1271
2020/8/1	AF	Afghanistan	EMRO	0	36542	0	1271
2020/8/2	AF	Afghanistan	EMRO	168	36710	12	1283
2020/8/3	AF	Afghanistan	EMRO	0	36710	0	1283
2020/8/4	AF	Afghanistan	EMRO	0	36710	0	1283
2020/8/5	AF	Afghanistan	EMRO	37	36747	5	1288
2020/8/6	AF	Afghanistan	EMRO	82	36829	6	1294
2020/8/7	AF	Afghanistan	EMRO	67	36896	4	1298
2020/8/8	AF	Afghanistan	EMRO	41	36937	0	1298
2020/8/9	AF	Afghanistan	EMRO	78	37015	9	1307
2020/8/10	AF	Afghanistan	EMRO	39	37054	5	1312
2020/8/11	AF	Afghanistan	EMRO	0	37054	0	1312
2020/8/12	AF	Afghanistan	EMRO	215	37269	32	1344
2020/8/13	AF	Afghanistan	EMRO	76	37345	10	1354
2020/8/14	AF	Afghanistan	EMRO	79	37424	9	1363
2020/8/15	AF	Afghanistan	EMRO	7	37431	0	1363
2020/8/16	AF	Afghanistan	EMRO	120	37551	7	1370
2020/8/17	AF	Afghanistan	EMRO	45	37596	5	1375
2020/8/18	AF	Afghanistan	EMRO	0	37596	0	1375
2020/8/19	AF	Afghanistan	EMRO	3	37599	0	1375
2020/8/20	AF	Afghanistan	EMRO	0	37599	0	1375
2020/8/21	AF	Afghanistan	EMRO	160	37759	8	1383
2020/8/22	AF	Afghanistan	EMRO	97	37856	2	1385
2020/8/23	AF	Afghanistan	EMRO	38	37894	0	1385
2020/8/24	AF	Afghanistan	EMRO	59	37953	0	1385
2020/8/25	AF	Afghanistan	EMRO	46	37999	2	1387
2020/8/26	AF	Afghanistan	EMRO	71	38070	10	1397
2020/8/27	AF	Afghanistan	EMRO	43	38113	4	1401
2020/8/28	AF	Afghanistan	EMRO	16	38129	0	1401
2020/8/29	AF	Afghanistan	EMRO	11	38140	1	1402
2020/8/30	AF	Afghanistan	EMRO	3	38143	0	1402
2020/8/31	AF	Afghanistan	EMRO	0	38143	0	1402
2020/9/1	AF	Afghanistan	EMRO	19	38162	0	1402
2020/9/2	AF	Afghanistan	EMRO	34	38196	4	1406
2020/9/3	AF	Afghanistan	EMRO	47	38243	3	1409
2020/9/4	AF	Afghanistan	EMRO	45	38288	0	1409
2020/9/5	AF	Afghanistan	EMRO	0	38288	0	1409
2020/9/6	AF	Afghanistan	EMRO	16	38304	0	1409
2020/9/7	AF	Afghanistan	EMRO	94	38398	3	1412
2020/9/8	AF	Afghanistan	EMRO	96	38494	3	1415
2020/9/9	AF	Afghanistan	EMRO	26	38520	3	1418
2020/9/10	AF	Afghanistan	EMRO	24	38544	2	1420
2020/9/11	AF	Afghanistan	EMRO	28	38572	0	1420
2020/9/12	AF	Afghanistan	EMRO	34	38606	0	1420
2020/9/13	AF	Afghanistan	EMRO	35	38641	0	1420
2020/9/14	AF	Afghanistan	EMRO	75	38716	0	1420
2020/9/15	AF	Afghanistan	EMRO	56	38772	5	1425
2020/9/16	AF	Afghanistan	EMRO	43	38815	1	1426
2020/9/17	AF	Afghanistan	EMRO	40	38855	10	1436
2020/9/18	AF	Afghanistan	EMRO	17	38872	0	1436
2020/9/19	AF	Afghanistan	EMRO	11	38883	1	1437
2020/9/20	AF	Afghanistan	EMRO	36	38919	0	1437
2020/9/21	AF	Afghanistan	EMRO	125	39044	4	1441
2020/9/22	AF	Afghanistan	EMRO	30	39074	3	1444
2020/9/23	AF	Afghanistan	EMRO	22	39096	1	1445
2020/9/24	AF	Afghanistan	EMRO	49	39145	1	1446
2020/9/25	AF	Afghanistan	EMRO	25	39170	5	1451
2020/9/26	AF	Afghanistan	EMRO	16	39186	0	1451
2020/9/27	AF	Afghanistan	EMRO	6	39192	2	1453
2020/9/28	AF	Afghanistan	EMRO	35	39227	0	1453
2020/9/29	AF	Afghanistan	EMRO	12	39239	3	1456
2020/9/30	AF	Afghanistan	EMRO	15	39254	2	1458
2020/10/1	AF	Afghanistan	EMRO	14	39268	0	1458
2020/10/2	AF	Afghanistan	EMRO	17	39285	0	1458
2020/10/3	AF	Afghanistan	EMRO	5	39290	0	1458
2020/10/4	AF	Afghanistan	EMRO	7	39297	4	1462
2020/10/5	AF	Afghanistan	EMRO	44	39341	0	1462
2020/10/6	AF	Afghanistan	EMRO	81	39422	4	1466
2020/10/7	AF	Afghanistan	EMRO	64	39486	1	1467
2020/10/8	AF	Afghanistan	EMRO	62	39548	2	1469
2020/10/9	AF	Afghanistan	EMRO	68	39616	1	1470
2020/10/10	AF	Afghanistan	EMRO	77	39693	2	1472
2020/10/11	AF	Afghanistan	EMRO	10	39703	1	1473
2020/10/12	AF	Afghanistan	EMRO	96	39799	4	1477
2020/10/13	AF	Afghanistan	EMRO	71	39870	2	1479
2020/10/14	AF	Afghanistan	EMRO	58	39928	1	1480
2020/10/15	AF	Afghanistan	EMRO	66	39994	1	1481
2020/10/16	AF	Afghanistan	EMRO	32	40026	0	1481
2020/10/17	AF	Afghanistan	EMRO	47	40073	4	1485
2020/10/18	AF	Afghanistan	EMRO	68	40141	3	1488
2020/10/19	AF	Afghanistan	EMRO	59	40200	4	1492
2020/10/20	AF	Afghanistan	EMRO	87	40287	5	1497
2020/10/21	AF	Afghanistan	EMRO	88	40375	2	1499
2020/10/22	AF	Afghanistan	EMRO	135	40510	2	1501
2020/10/23	AF	Afghanistan	EMRO	116	40626	4	1505
2020/10/24	AF	Afghanistan	EMRO	61	40687	2	1507
2020/10/25	AF	Afghanistan	EMRO	81	40768	4	1511
2020/10/26	AF	Afghanistan	EMRO	65	40833	3	1514
2020/10/27	AF	Afghanistan	EMRO	104	40937	4	1518
2020/10/28	AF	Afghanistan	EMRO	95	41032	5	1523
2020/10/29	AF	Afghanistan	EMRO	113	41145	6	1529
2020/10/30	AF	Afghanistan	EMRO	123	41268	3	1532
2020/10/31	AF	Afghanistan	EMRO	66	41334	1	1533
2020/11/1	AF	Afghanistan	EMRO	91	41425	3	1536
2020/11/2	AF	Afghanistan	EMRO	76	41501	0	1536
2020/11/3	AF	Afghanistan	EMRO	132	41633	5	1541
2020/11/4	AF	Afghanistan	EMRO	95	41728	3	1544
2020/11/5	AF	Afghanistan	EMRO	86	41814	4	1548
2020/11/6	AF	Afghanistan	EMRO	121	41935	6	1554
2020/11/7	AF	Afghanistan	EMRO	40	41975	0	1554
2020/11/8	AF	Afghanistan	EMRO	58	42033	2	1556
2020/11/9	AF	Afghanistan	EMRO	126	42159	6	1562
2020/11/10	AF	Afghanistan	EMRO	138	42297	12	1574
2020/11/11	AF	Afghanistan	EMRO	166	42463	3	1577
2020/11/12	AF	Afghanistan	EMRO	146	42609	4	1581
2020/11/13	AF	Afghanistan	EMRO	186	42795	10	1591
2020/11/14	AF	Afghanistan	EMRO	174	42969	4	1595
2020/11/15	AF	Afghanistan	EMRO	66	43035	10	1605
2020/11/16	AF	Afghanistan	EMRO	205	43240	12	1617
2020/11/17	AF	Afghanistan	EMRO	163	43403	9	1626
2020/11/18	AF	Afghanistan	EMRO	225	43628	12	1638
2020/11/19	AF	Afghanistan	EMRO	223	43851	7	1645
2020/11/20	AF	Afghanistan	EMRO	377	44228	5	1650
2020/11/21	AF	Afghanistan	EMRO	215	44443	11	1661
2020/11/22	AF	Afghanistan	EMRO	60	44503	14	1675
2020/11/23	AF	Afghanistan	EMRO	203	44706	12	1687
2020/11/24	AF	Afghanistan	EMRO	282	44988	8	1695
2020/11/25	AF	Afghanistan	EMRO	290	45278	17	1712
2020/11/26	AF	Afghanistan	EMRO	212	45490	13	1725
2020/11/27	AF	Afghanistan	EMRO	226	45716	12	1737
2020/11/28	AF	Afghanistan	EMRO	123	45839	3	1740
2020/11/29	AF	Afghanistan	EMRO	127	45966	12	1752
2020/11/30	AF	Afghanistan	EMRO	249	46215	11	1763
2020/12/1	AF	Afghanistan	EMRO	283	46498	11	1774
2020/12/2	AF	Afghanistan	EMRO	219	46717	21	1795
2020/12/3	AF	Afghanistan	EMRO	263	46980	27	1822
2020/12/4	AF	Afghanistan	EMRO	278	47258	19	1841
2020/12/5	AF	Afghanistan	EMRO	130	47388	6	1847
2020/12/6	AF	Afghanistan	EMRO	253	47641	18	1865
2020/12/7	AF	Afghanistan	EMRO	260	47901	10	1875
2020/12/8	AF	Afghanistan	EMRO	235	48136	27	1902
2020/12/9	AF	Afghanistan	EMRO	230	48366	6	1908
2020/12/10	AF	Afghanistan	EMRO	174	48540	13	1921
2020/12/11	AF	Afghanistan	EMRO	213	48753	18	1939
2020/12/12	AF	Afghanistan	EMRO	73	48826	10	1949
2020/12/13	AF	Afghanistan	EMRO	126	48952	11	1960
2020/12/14	AF	Afghanistan	EMRO	321	49273	11	1971
2020/12/15	AF	Afghanistan	EMRO	211	49484	4	1975
2020/12/16	AF	Afghanistan	EMRO	219	49703	26	2001
2020/12/17	AF	Afghanistan	EMRO	224	49927	16	2017
2020/12/18	AF	Afghanistan	EMRO	275	50202	15	2032
2020/12/19	AF	Afghanistan	EMRO	254	50456	5	2037
2020/12/20	AF	Afghanistan	EMRO	80	50536	17	2054
2020/12/21	AF	Afghanistan	EMRO	142	50678	20	2074
2020/12/22	AF	Afghanistan	EMRO	210	50888	15	2089
2020/12/23	AF	Afghanistan	EMRO	182	51070	16	2105
2020/12/24	AF	Afghanistan	EMRO	287	51357	21	2126
2020/12/25	AF	Afghanistan	EMRO	238	51595	9	2135
2020/12/26	AF	Afghanistan	EMRO	169	51764	13	2148
2020/12/27	AF	Afghanistan	EMRO	84	51848	10	2158
2020/12/28	AF	Afghanistan	EMRO	159	52007	12	2170
2020/12/29	AF	Afghanistan	EMRO	140	52147	12	2182
2020/12/30	AF	Afghanistan	EMRO	183	52330	7	2189
2020/12/31	AF	Afghanistan	EMRO	0	52330	0	2189
2021/1/1	AF	Afghanistan	EMRO	183	52513	12	2201
2021/1/2	AF	Afghanistan	EMRO	73	52586	10	2211
2021/1/3	AF	Afghanistan	EMRO	123	52709	10	2221
2021/1/4	AF	Afghanistan	EMRO	200	52909	9	2230
2021/1/5	AF	Afghanistan	EMRO	102	53011	7	2237
2021/1/6	AF	Afghanistan	EMRO	94	53105	7	2244
2021/1/7	AF	Afghanistan	EMRO	102	53207	9	2253
2021/1/8	AF	Afghanistan	EMRO	125	53332	4	2257
2021/1/9	AF	Afghanistan	EMRO	68	53400	7	2264
2021/1/10	AF	Afghanistan	EMRO	89	53489	13	2277
2021/1/11	AF	Afghanistan	EMRO	49	53538	11	2288
2021/1/12	AF	Afghanistan	EMRO	46	53584	13	2301
2021/1/13	AF	Afghanistan	EMRO	106	53690	7	2308
2021/1/14	AF	Afghanistan	EMRO	85	53775	6	2314
2021/1/15	AF	Afghanistan	EMRO	56	53831	10	2324
2021/1/16	AF	Afghanistan	EMRO	107	53938	12	2336
2021/1/17	AF	Afghanistan	EMRO	46	53984	3	2339
2021/1/18	AF	Afghanistan	EMRO	78	54062	4	2343
2021/1/19	AF	Afghanistan	EMRO	79	54141	3	2346
2021/1/20	AF	Afghanistan	EMRO	137	54278	8	2354
2021/1/21	AF	Afghanistan	EMRO	125	54403	9	2363
2021/1/22	AF	Afghanistan	EMRO	80	54483	7	2370
2021/1/23	AF	Afghanistan	EMRO	76	54559	3	2373
2021/1/24	AF	Afghanistan	EMRO	36	54595	5	2378
2021/1/25	AF	Afghanistan	EMRO	77	54672	7	2385
2021/1/26	AF	Afghanistan	EMRO	78	54750	4	2389
2021/1/27	AF	Afghanistan	EMRO	104	54854	0	2389
2021/1/28	AF	Afghanistan	EMRO	37	54891	8	2397
2021/1/29	AF	Afghanistan	EMRO	48	54939	2	2399
2021/1/30	AF	Afghanistan	EMRO	69	55008	1	2400
2021/1/31	AF	Afghanistan	EMRO	15	55023	0	2400
2021/2/1	AF	Afghanistan	EMRO	36	55059	4	2404
2021/2/2	AF	Afghanistan	EMRO	62	55121	1	2405
2021/2/3	AF	Afghanistan	EMRO	53	55174	1	2406
2021/2/4	AF	Afghanistan	EMRO	57	55231	1	2407
2021/2/5	AF	Afghanistan	EMRO	34	55265	0	2407
2021/2/6	AF	Afghanistan	EMRO	65	55330	1	2408
2021/2/7	AF	Afghanistan	EMRO	5	55335	2	2410
2021/2/8	AF	Afghanistan	EMRO	24	55359	3	2413
2021/2/9	AF	Afghanistan	EMRO	25	55384	1	2414
2021/2/10	AF	Afghanistan	EMRO	18	55402	4	2418
2021/2/11	AF	Afghanistan	EMRO	18	55420	1	2419
2021/2/12	AF	Afghanistan	EMRO	25	55445	5	2424
2021/2/13	AF	Afghanistan	EMRO	28	55473	3	2427
2021/2/14	AF	Afghanistan	EMRO	19	55492	0	2427
2021/2/15	AF	Afghanistan	EMRO	22	55514	0	2427
2021/2/16	AF	Afghanistan	EMRO	4	55518	1	2428
2021/2/17	AF	Afghanistan	EMRO	22	55540	0	2428
2021/2/18	AF	Afghanistan	EMRO	17	55557	2	2430
2021/2/19	AF	Afghanistan	EMRO	18	55575	0	2430
2021/2/20	AF	Afghanistan	EMRO	5	55580	0	2430
2021/2/21	AF	Afghanistan	EMRO	24	55604	2	2432
2021/2/22	AF	Afghanistan	EMRO	13	55617	1	2433
2021/2/23	AF	Afghanistan	EMRO	29	55646	2	2435
2021/2/24	AF	Afghanistan	EMRO	18	55664	1	2436
2021/2/25	AF	Afghanistan	EMRO	16	55680	2	2438
2021/2/26	AF	Afghanistan	EMRO	16	55696	4	2442
2021/2/27	AF	Afghanistan	EMRO	11	55707	1	2443
2021/2/28	AF	Afghanistan	EMRO	7	55714	0	2443
2021/3/1	AF	Afghanistan	EMRO	19	55733	1	2444
2021/3/2	AF	Afghanistan	EMRO	26	55759	2	2446
2021/3/3	AF	Afghanistan	EMRO	11	55770	0	2446
2021/3/4	AF	Afghanistan	EMRO	5	55775	0	2446
2021/3/5	AF	Afghanistan	EMRO	52	55827	3	2449
2021/3/6	AF	Afghanistan	EMRO	13	55840	0	2449
2021/3/7	AF	Afghanistan	EMRO	7	55847	0	2449
2021/3/8	AF	Afghanistan	EMRO	29	55876	2	2451
2021/3/9	AF	Afghanistan	EMRO	0	55876	0	2451
2021/3/10	AF	Afghanistan	EMRO	18	55894	0	2451
2021/3/11	AF	Afghanistan	EMRO	23	55917	0	2451
2021/3/12	AF	Afghanistan	EMRO	42	55959	3	2454
2021/3/13	AF	Afghanistan	EMRO	0	55959	0	2454
2021/3/14	AF	Afghanistan	EMRO	26	55985	3	2457
2021/3/15	AF	Afghanistan	EMRO	0	55985	2	2459
2021/3/16	AF	Afghanistan	EMRO	10	55995	1	2460
2021/3/17	AF	Afghanistan	EMRO	21	56016	0	2460
2021/3/18	AF	Afghanistan	EMRO	28	56044	2	2462
2021/3/19	AF	Afghanistan	EMRO	25	56069	0	2462
2021/3/20	AF	Afghanistan	EMRO	24	56093	0	2462
2021/3/21	AF	Afghanistan	EMRO	10	56103	1	2463
2021/3/22	AF	Afghanistan	EMRO	50	56153	1	2464
2021/3/23	AF	Afghanistan	EMRO	24	56177	2	2466
2021/3/24	AF	Afghanistan	EMRO	15	56192	0	2466
2021/3/25	AF	Afghanistan	EMRO	34	56226	1	2467
2021/3/26	AF	Afghanistan	EMRO	28	56254	0	2467
2021/3/27	AF	Afghanistan	EMRO	36	56290	2	2469
2021/3/28	AF	Afghanistan	EMRO	4	56294	1	2470
2021/3/29	AF	Afghanistan	EMRO	28	56322	2	2472
2021/3/30	AF	Afghanistan	EMRO	62	56384	4	2476
2021/3/31	AF	Afghanistan	EMRO	70	56454	8	2484
2021/4/1	AF	Afghanistan	EMRO	63	56517	5	2489
2021/4/2	AF	Afghanistan	EMRO	55	56572	6	2495
2021/4/3	AF	Afghanistan	EMRO	23	56595	1	2496
2021/4/4	AF	Afghanistan	EMRO	81	56676	1	2497
2021/4/5	AF	Afghanistan	EMRO	41	56717	11	2508
2021/4/6	AF	Afghanistan	EMRO	62	56779	4	2512
2021/4/7	AF	Afghanistan	EMRO	94	56873	0	2512
2021/4/8	AF	Afghanistan	EMRO	70	56943	4	2516
2021/4/9	AF	Afghanistan	EMRO	76	57019	5	2521
2021/4/10	AF	Afghanistan	EMRO	125	57144	0	2521
2021/4/11	AF	Afghanistan	EMRO	16	57160	0	2521
2021/4/12	AF	Afghanistan	EMRO	82	57242	8	2529
2021/4/13	AF	Afghanistan	EMRO	122	57364	0	2529
2021/4/14	AF	Afghanistan	EMRO	128	57492	3	2532
2021/4/15	AF	Afghanistan	EMRO	42	57534	1	2533
2021/4/16	AF	Afghanistan	EMRO	78	57612	2	2535
2021/4/17	AF	Afghanistan	EMRO	109	57721	4	2539
2021/4/18	AF	Afghanistan	EMRO	72	57793	0	2539
2021/4/19	AF	Afghanistan	EMRO	105	57898	7	2546
2021/4/20	AF	Afghanistan	EMRO	139	58037	3	2549
2021/4/21	AF	Afghanistan	EMRO	177	58214	8	2557
2021/4/22	AF	Afghanistan	EMRO	98	58312	4	2561
2021/4/23	AF	Afghanistan	EMRO	230	58542	4	2565
2021/4/24	AF	Afghanistan	EMRO	188	58730	7	2572
2021/4/25	AF	Afghanistan	EMRO	113	58843	10	2582
2021/4/26	AF	Afghanistan	EMRO	172	59015	10	2592
2021/4/27	AF	Afghanistan	EMRO	210	59225	6	2598
2021/4/28	AF	Afghanistan	EMRO	145	59370	13	2611
2021/4/29	AF	Afghanistan	EMRO	206	59576	7	2618
2021/4/30	AF	Afghanistan	EMRO	169	59745	7	2625
2021/5/1	AF	Afghanistan	EMRO	194	59939	6	2631
2021/5/2	AF	Afghanistan	EMRO	183	60122	6	2637
2021/5/3	AF	Afghanistan	EMRO	178	60300	5	2642
2021/5/4	AF	Afghanistan	EMRO	263	60563	6	2648
2021/5/5	AF	Afghanistan	EMRO	234	60797	6	2654
2021/5/6	AF	Afghanistan	EMRO	365	61162	10	2664
2021/5/7	AF	Afghanistan	EMRO	293	61455	9	2673
2021/5/8	AF	Afghanistan	EMRO	300	61755	10	2683
2021/5/9	AF	Afghanistan	EMRO	87	61842	3	2686
2021/5/10	AF	Afghanistan	EMRO	221	62063	12	2698
2021/5/11	AF	Afghanistan	EMRO	340	62403	12	2710
2021/5/12	AF	Afghanistan	EMRO	315	62718	3	2713
2021/5/13	AF	Afghanistan	EMRO	327	63045	8	2721
2021/5/14	AF	Afghanistan	EMRO	310	63355	9	2730
2021/5/15	AF	Afghanistan	EMRO	57	63412	3	2733
2021/5/16	AF	Afghanistan	EMRO	72	63484	9	2742
2021/5/17	AF	Afghanistan	EMRO	114	63598	3	2745
2021/5/18	AF	Afghanistan	EMRO	221	63819	6	2751
2021/5/19	AF	Afghanistan	EMRO	303	64122	11	2762
2021/5/20	AF	Afghanistan	EMRO	453	64575	10	2772
2021/5/21	AF	Afghanistan	EMRO	505	65080	10	2782
2021/5/22	AF	Afghanistan	EMRO	406	65486	10	2792
2021/5/23	AF	Afghanistan	EMRO	242	65728	10	2802
2021/5/24	AF	Afghanistan	EMRO	547	66275	10	2812
2021/5/25	AF	Afghanistan	EMRO	628	66903	24	2836
2021/5/26	AF	Afghanistan	EMRO	840	67743	19	2855
2021/5/27	AF	Afghanistan	EMRO	623	68366	14	2869
2021/5/28	AF	Afghanistan	EMRO	764	69130	12	2881
2021/5/29	AF	Afghanistan	EMRO	981	70111	18	2899
2021/5/30	AF	Afghanistan	EMRO	650	70761	20	2919
2021/5/31	AF	Afghanistan	EMRO	1077	71838	25	2944
2021/6/1	AF	Afghanistan	EMRO	1139	72977	29	2973
2021/6/2	AF	Afghanistan	EMRO	1049	74026	34	3007
2021/6/3	AF	Afghanistan	EMRO	1093	75119	27	3034
2021/6/4	AF	Afghanistan	EMRO	1509	76628	34	3068
2021/6/5	AF	Afghanistan	EMRO	1335	77963	36	3104
2021/6/6	AF	Afghanistan	EMRO	1261	79224	41	3145
2021/6/7	AF	Afghanistan	EMRO	1617	80841	42	3187
2021/6/8	AF	Afghanistan	EMRO	1485	82326	64	3251
2021/6/9	AF	Afghanistan	EMRO	1724	84050	54	3305
2021/6/10	AF	Afghanistan	EMRO	1842	85892	51	3356
2021/6/11	AF	Afghanistan	EMRO	1824	87716	56	3412
2021/6/12	AF	Afghanistan	EMRO	1024	88740	37	3449
2021/6/13	AF	Afghanistan	EMRO	1121	89861	78	3527
2021/6/14	AF	Afghanistan	EMRO	1597	91458	85	3612
2021/6/15	AF	Afghanistan	EMRO	1814	93272	71	3683
2021/6/16	AF	Afghanistan	EMRO	16	93288	0	3683
2021/6/17	AF	Afghanistan	EMRO	3243	96531	159	3842
2021/6/18	AF	Afghanistan	EMRO	2203	98734	92	3934
2021/6/19	AF	Afghanistan	EMRO	1787	100521	96	4030
2021/6/20	AF	Afghanistan	EMRO	1385	101906	92	4122
2021/6/21	AF	Afghanistan	EMRO	1996	103902	93	4215
2021/6/22	AF	Afghanistan	EMRO	1847	105749	78	4293
2021/6/23	AF	Afghanistan	EMRO	2208	107957	73	4366
2021/6/24	AF	Afghanistan	EMRO	1575	109532	86	4452
2021/6/25	AF	Afghanistan	EMRO	2060	111592	67	4519
2021/6/26	AF	Afghanistan	EMRO	1532	113124	75	4594
2021/6/27	AF	Afghanistan	EMRO	1096	114220	56	4650
2021/6/28	AF	Afghanistan	EMRO	1531	115751	80	4730
2021/6/29	AF	Afghanistan	EMRO	1407	117158	64	4794
2021/6/30	AF	Afghanistan	EMRO	1501	118659	77	4871
2021/7/1	AF	Afghanistan	EMRO	1557	120216	91	4962
2021/7/2	AF	Afghanistan	EMRO	1940	122156	86	5048
2021/7/3	AF	Afghanistan	EMRO	1329	123485	59	5107
2021/7/4	AF	Afghanistan	EMRO	1263	124748	92	5199
2021/7/5	AF	Afghanistan	EMRO	1189	125937	84	5283
2021/7/6	AF	Afghanistan	EMRO	1527	127464	77	5360
2021/7/7	AF	Afghanistan	EMRO	1557	129021	55	5415
2021/7/8	AF	Afghanistan	EMRO	1092	130113	62	5477
2021/7/9	AF	Afghanistan	EMRO	1473	131586	84	5561
2021/7/10	AF	Afghanistan	EMRO	1191	132777	77	5638
2021/7/11	AF	Afghanistan	EMRO	801	133578	86	5724
2021/7/12	AF	Afghanistan	EMRO	1075	134653	67	5791
2021/7/13	AF	Afghanistan	EMRO	1236	135889	58	5849
2021/7/14	AF	Afghanistan	EMRO	754	136643	74	5923
2021/7/15	AF	Afghanistan	EMRO	1210	137853	60	5983
2021/7/16	AF	Afghanistan	EMRO	1198	139051	89	6072
2021/7/17	AF	Afghanistan	EMRO	1173	140224	26	6098
2021/7/18	AF	Afghanistan	EMRO	378	140602	49	6147
2021/7/19	AF	Afghanistan	EMRO	897	141499	66	6213
2021/7/20	AF	Afghanistan	EMRO	915	142414	53	6266
2021/7/21	AF	Afghanistan	EMRO	348	142762	27	6293
2021/7/22	AF	Afghanistan	EMRO	421	143183	32	6325
2021/7/23	AF	Afghanistan	EMRO	256	143439	32	6357
2021/7/24	AF	Afghanistan	EMRO	227	143666	36	6393
2021/7/25	AF	Afghanistan	EMRO	205	143871	32	6425
2021/7/26	AF	Afghanistan	EMRO	414	144285	52	6477
2021/7/27	AF	Afghanistan	EMRO	723	145008	38	6515
2021/7/28	AF	Afghanistan	EMRO	544	145552	62	6577
2021/7/29	AF	Afghanistan	EMRO	444	145996	38	6615
2021/7/30	AF	Afghanistan	EMRO	527	146523	62	6677
2021/7/31	AF	Afghanistan	EMRO	631	147154	31	6708
2021/8/1	AF	Afghanistan	EMRO	347	147501	29	6737
2021/8/2	AF	Afghanistan	EMRO	484	147985	37	6774
2021/8/3	AF	Afghanistan	EMRO	587	148572	30	6804
2021/8/4	AF	Afghanistan	EMRO	361	148933	32	6836
2021/8/5	AF	Afghanistan	EMRO	428	149361	28	6864
2021/8/6	AF	Afghanistan	EMRO	449	149810	15	6879
2021/8/7	AF	Afghanistan	EMRO	430	150240	18	6897
2021/8/8	AF	Afghanistan	EMRO	218	150458	11	6908
2021/8/9	AF	Afghanistan	EMRO	320	150778	28	6936
2021/8/10	AF	Afghanistan	EMRO	235	151013	25	6961
2021/8/11	AF	Afghanistan	EMRO	278	151291	17	6978
2021/8/12	AF	Afghanistan	EMRO	272	151563	10	6988
2021/8/13	AF	Afghanistan	EMRO	207	151770	12	7000
2021/8/14	AF	Afghanistan	EMRO	171	151941	10	7010
2021/8/15	AF	Afghanistan	EMRO	92	152033	11	7021
2021/8/16	AF	Afghanistan	EMRO	109	152142	4	7025
2021/8/17	AF	Afghanistan	EMRO	101	152243	6	7031
2021/8/18	AF	Afghanistan	EMRO	120	152363	12	7043
2021/8/19	AF	Afghanistan	EMRO	48	152411	4	7047
2021/8/20	AF	Afghanistan	EMRO	37	152448	7	7054
2021/8/21	AF	Afghanistan	EMRO	49	152497	11	7065
2021/8/22	AF	Afghanistan	EMRO	14	152511	5	7070
2021/8/23	AF	Afghanistan	EMRO	72	152583	6	7076
2021/8/24	AF	Afghanistan	EMRO	77	152660	7	7083
2021/8/25	AF	Afghanistan	EMRO	62	152722	7	7090
2021/8/26	AF	Afghanistan	EMRO	100	152822	3	7093
2021/8/27	AF	Afghanistan	EMRO	138	152960	8	7101
2021/8/28	AF	Afghanistan	EMRO	47	153007	2	7103
2021/8/29	AF	Afghanistan	EMRO	26	153033	6	7109
2021/8/30	AF	Afghanistan	EMRO	115	153148	7	7116
2021/8/31	AF	Afghanistan	EMRO	72	153220	2	7118
2021/9/1	AF	Afghanistan	EMRO	40	153260	5	7123
2021/9/2	AF	Afghanistan	EMRO	46	153306	4	7127
2021/9/3	AF	Afghanistan	EMRO	69	153375	0	7127
2021/9/4	AF	Afghanistan	EMRO	20	153395	1	7128
2021/9/5	AF	Afghanistan	EMRO	28	153423	4	7132
2021/9/6	AF	Afghanistan	EMRO	111	153534	9	7141
2021/9/7	AF	Afghanistan	EMRO	92	153626	3	7144
2021/9/8	AF	Afghanistan	EMRO	110	153736	7	7151
2021/9/9	AF	Afghanistan	EMRO	104	153840	6	7157
2021/9/10	AF	Afghanistan	EMRO	122	153962	7	7164
2021/9/11	AF	Afghanistan	EMRO	20	153982	3	7167
2021/9/12	AF	Afghanistan	EMRO	8	153990	0	7167
2021/9/13	AF	Afghanistan	EMRO	104	154094	2	7169
2021/9/14	AF	Afghanistan	EMRO	86	154180	2	7171
2021/9/15	AF	Afghanistan	EMRO	103	154283	3	7174
2021/9/16	AF	Afghanistan	EMRO	78	154361	9	7183
2021/9/17	AF	Afghanistan	EMRO	126	154487	3	7186
2021/9/18	AF	Afghanistan	EMRO	45	154532	9	7195
2021/9/19	AF	Afghanistan	EMRO	7	154539	4	7199
2021/9/20	AF	Afghanistan	EMRO	46	154585	0	7199
2021/9/21	AF	Afghanistan	EMRO	127	154712	0	7199
2021/9/22	AF	Afghanistan	EMRO	45	154757	0	7199
2021/9/23	AF	Afghanistan	EMRO	43	154800	0	7199
2021/9/24	AF	Afghanistan	EMRO	38	154838	0	7199
2021/9/25	AF	Afghanistan	EMRO	59	154897	0	7199
2021/9/26	AF	Afghanistan	EMRO	2	154899	0	7199
2021/9/27	AF	Afghanistan	EMRO	51	154950	1	7200
2021/9/28	AF	Afghanistan	EMRO	21	154971	1	7201
2021/9/29	AF	Afghanistan	EMRO	35	155006	3	7204
2021/9/30	AF	Afghanistan	EMRO	46	155052	0	7204
2021/10/1	AF	Afghanistan	EMRO	17	155069	2	7206
2021/10/2	AF	Afghanistan	EMRO	37	155106	3	7209
2021/10/3	AF	Afghanistan	EMRO	35	155141	3	7212
2021/10/4	AF	Afghanistan	EMRO	24	155165	0	7212
2021/10/5	AF	Afghanistan	EMRO	22	155187	2	7214
2021/10/6	AF	Afghanistan	EMRO	31	155218	2	7216
2021/10/7	AF	Afghanistan	EMRO	42	155260	4	7220
2021/10/8	AF	Afghanistan	EMRO	47	155307	1	7221
2021/10/9	AF	Afghanistan	EMRO	19	155326	0	7221
2021/10/10	AF	Afghanistan	EMRO	18	155344	0	7221
2021/10/11	AF	Afghanistan	EMRO	43	155387	5	7226
2021/10/12	AF	Afghanistan	EMRO	31	155418	2	7228
2021/10/13	AF	Afghanistan	EMRO	59	155477	2	7230
2021/10/14	AF	Afghanistan	EMRO	28	155505	4	7234
2021/10/15	AF	Afghanistan	EMRO	55	155560	4	7238
2021/10/16	AF	Afghanistan	EMRO	21	155581	0	7238
2021/10/17	AF	Afghanistan	EMRO	36	155617	0	7238
2021/10/18	AF	Afghanistan	EMRO	24	155641	5	7243
2021/10/19	AF	Afghanistan	EMRO	13	155654	3	7246
2021/10/20	AF	Afghanistan	EMRO	25	155679	1	7247
2021/10/21	AF	Afghanistan	EMRO	58	155737	0	7247
2021/10/22	AF	Afghanistan	EMRO	32	155769	2	7249
2021/10/23	AF	Afghanistan	EMRO	40	155809	3	7252
2021/10/24	AF	Afghanistan	EMRO	9	155818	1	7253
2021/10/25	AF	Afghanistan	EMRO	45	155863	4	7257
2021/10/26	AF	Afghanistan	EMRO	55	155918	3	7260
2021/10/27	AF	Afghanistan	EMRO	31	155949	2	7262
2021/10/28	AF	Afghanistan	EMRO	53	156002	4	7266
2021/10/29	AF	Afghanistan	EMRO	42	156044	2	7268
2021/10/30	AF	Afghanistan	EMRO	30	156074	1	7269
2021/10/31	AF	Afghanistan	EMRO	14	156088	3	7272
2021/11/1	AF	Afghanistan	EMRO	40	156128	8	7280
2021/11/2	AF	Afghanistan	EMRO	34	156162	1	7281
2021/11/3	AF	Afghanistan	EMRO	23	156185	0	7281
2021/11/4	AF	Afghanistan	EMRO	16	156201	3	7284
2021/11/5	AF	Afghanistan	EMRO	40	156241	0	7284
2021/11/6	AF	Afghanistan	EMRO	29	156270	0	7284
2021/11/7	AF	Afghanistan	EMRO	5	156275	0	7284
2021/11/8	AF	Afghanistan	EMRO	20	156295	3	7287
2021/11/9	AF	Afghanistan	EMRO	34	156329	1	7288
2021/11/10	AF	Afghanistan	EMRO	85	156414	3	7291
2021/11/11	AF	Afghanistan	EMRO	0	156414	0	7291
2021/11/12	AF	Afghanistan	EMRO	42	156456	1	7292
2021/11/13	AF	Afghanistan	EMRO	35	156491	0	7292
2021/11/14	AF	Afghanistan	EMRO	21	156512	0	7292
2021/11/15	AF	Afghanistan	EMRO	40	156552	1	7293
2021/11/16	AF	Afghanistan	EMRO	58	156610	1	7294
2021/11/17	AF	Afghanistan	EMRO	39	156649	1	7295
2021/11/18	AF	Afghanistan	EMRO	90	156739	2	7297
2021/11/19	AF	Afghanistan	EMRO	47	156786	2	7299
2021/11/20	AF	Afghanistan	EMRO	44	156830	0	7299
2021/11/21	AF	Afghanistan	EMRO	34	156864	2	7301
2021/11/22	AF	Afghanistan	EMRO	47	156911	2	7303
2021/11/23	AF	Afghanistan	EMRO	50	156961	0	7303
2021/11/24	AF	Afghanistan	EMRO	54	157015	2	7305
2021/11/25	AF	Afghanistan	EMRO	17	157032	1	7306
2021/11/26	AF	Afghanistan	EMRO	112	157144	1	7307
2021/11/27	AF	Afghanistan	EMRO	27	157171	0	7307
2021/11/28	AF	Afghanistan	EMRO	19	157190	1	7308
2021/11/29	AF	Afghanistan	EMRO	28	157218	0	7308
2021/11/30	AF	Afghanistan	EMRO	42	157260	0	7308
2021/12/1	AF	Afghanistan	EMRO	29	157289	0	7308
2021/12/2	AF	Afghanistan	EMRO	70	157359	1	7309
2021/12/3	AF	Afghanistan	EMRO	28	157387	1	7310
2021/12/4	AF	Afghanistan	EMRO	20	157407	0	7310
2021/12/5	AF	Afghanistan	EMRO	24	157431	2	7312
2021/12/6	AF	Afghanistan	EMRO	23	157454	0	7312
2021/12/7	AF	Afghanistan	EMRO	45	157499	4	7316
2021/12/8	AF	Afghanistan	EMRO	9	157508	1	7317
2021/12/9	AF	Afghanistan	EMRO	34	157542	2	7319
2021/12/10	AF	Afghanistan	EMRO	43	157585	2	7321
2021/12/11	AF	Afghanistan	EMRO	18	157603	3	7324
2021/12/12	AF	Afghanistan	EMRO	8	157611	1	7325
2021/12/13	AF	Afghanistan	EMRO	22	157633	3	7328
2021/12/14	AF	Afghanistan	EMRO	15	157648	0	7328
2021/12/15	AF	Afghanistan	EMRO	12	157660	1	7329
2021/12/16	AF	Afghanistan	EMRO	5	157665	2	7331
2021/12/17	AF	Afghanistan	EMRO	60	157725	1	7332
2021/12/18	AF	Afghanistan	EMRO	9	157734	0	7332
2021/12/19	AF	Afghanistan	EMRO	11	157745	1	7333
2021/12/20	AF	Afghanistan	EMRO	42	157787	2	7335
2021/12/21	AF	Afghanistan	EMRO	10	157797	0	7335
2021/12/22	AF	Afghanistan	EMRO	19	157816	0	7335
2021/12/23	AF	Afghanistan	EMRO	25	157841	6	7341
2021/12/24	AF	Afghanistan	EMRO	37	157878	5	7346
2021/12/25	AF	Afghanistan	EMRO	9	157887	2	7348
2021/12/26	AF	Afghanistan	EMRO	15	157902	4	7352
2021/12/27	AF	Afghanistan	EMRO	49	157951	2	7354
2021/12/28	AF	Afghanistan	EMRO	16	157967	0	7354
2021/12/29	AF	Afghanistan	EMRO	31	157998	1	7355
2021/12/30	AF	Afghanistan	EMRO	41	158039	1	7356
2021/12/31	AF	Afghanistan	EMRO	20	158059	0	7356
2022/1/1	AF	Afghanistan	EMRO	0	158059	0	7356
2022/1/2	AF	Afghanistan	EMRO	53	158112	0	7356
2022/1/3	AF	Afghanistan	EMRO	44	158156	5	7361
2022/1/4	AF	Afghanistan	EMRO	15	158171	3	7364
2022/1/5	AF	Afghanistan	EMRO	36	158207	2	7366
2022/1/6	AF	Afghanistan	EMRO	38	158245	1	7367
2022/1/7	AF	Afghanistan	EMRO	34	158279	1	7368
2022/1/8	AF	Afghanistan	EMRO	26	158305	0	7368
2022/1/9	AF	Afghanistan	EMRO	40	158345	1	7369
2022/1/10	AF	Afghanistan	EMRO	36	158381	4	7373
2022/1/11	AF	Afghanistan	EMRO	13	158394	0	7373
2022/1/12	AF	Afghanistan	EMRO	58	158452	1	7374
2022/1/13	AF	Afghanistan	EMRO	59	158511	2	7376
2022/1/14	AF	Afghanistan	EMRO	91	158602	0	7376
2022/1/15	AF	Afghanistan	EMRO	37	158639	0	7376
2022/1/16	AF	Afghanistan	EMRO	39	158678	2	7378
2022/1/17	AF	Afghanistan	EMRO	59	158737	1	7379
2022/1/18	AF	Afghanistan	EMRO	89	158826	2	7381
2022/1/19	AF	Afghanistan	EMRO	148	158974	2	7383
2022/1/20	AF	Afghanistan	EMRO	96	159070	3	7386
2022/1/21	AF	Afghanistan	EMRO	233	159303	0	7386
2022/1/22	AF	Afghanistan	EMRO	13	159316	0	7386
2022/1/23	AF	Afghanistan	EMRO	232	159548	4	7390
2022/1/24	AF	Afghanistan	EMRO	134	159682	3	7393
2022/1/25	AF	Afghanistan	EMRO	214	159896	0	7393
2022/1/26	AF	Afghanistan	EMRO	356	160252	4	7397
2022/1/27	AF	Afghanistan	EMRO	456	160708	4	7401
2022/1/28	AF	Afghanistan	EMRO	301	161009	2	7403
2022/1/29	AF	Afghanistan	EMRO	49	161058	0	7403
2022/1/30	AF	Afghanistan	EMRO	608	161666	4	7407
2022/1/31	AF	Afghanistan	EMRO	474	162140	2	7409
2022/2/1	AF	Afghanistan	EMRO	610	162750	5	7414
2022/2/2	AF	Afghanistan	EMRO	970	163720	3	7417
2022/2/3	AF	Afghanistan	EMRO	470	164190	1	7418
2022/2/4	AF	Afghanistan	EMRO	537	164727	2	7420
2022/2/5	AF	Afghanistan	EMRO	631	165358	0	7420
2022/2/6	AF	Afghanistan	EMRO	354	165712	5	7425
2022/2/7	AF	Afghanistan	EMRO	479	166191	7	7432
2022/2/8	AF	Afghanistan	EMRO	733	166924	10	7442
2022/2/9	AF	Afghanistan	EMRO	815	167739	12	7454
2022/2/10	AF	Afghanistan	EMRO	811	168550	11	7465
2022/2/11	AF	Afghanistan	EMRO	898	169448	12	7477
2022/2/12	AF	Afghanistan	EMRO	490	169938	5	7482
2022/2/13	AF	Afghanistan	EMRO	214	170152	6	7488
2022/2/14	AF	Afghanistan	EMRO	452	170604	6	7494
2022/2/15	AF	Afghanistan	EMRO	472	171076	7	7501
2022/2/16	AF	Afghanistan	EMRO	346	171422	3	7504
2022/2/17	AF	Afghanistan	EMRO	97	171519	9	7513
2022/2/18	AF	Afghanistan	EMRO	154	171673	11	7524
2022/2/19	AF	Afghanistan	EMRO	197	171870	5	7529
2022/2/20	AF	Afghanistan	EMRO	60	171930	5	7534
2022/2/21	AF	Afghanistan	EMRO	276	172206	7	7541
2022/2/22	AF	Afghanistan	EMRO	235	172441	8	7549
2022/2/23	AF	Afghanistan	EMRO	460	172901	25	7574
2022/2/24	AF	Afghanistan	EMRO	23	172924	1	7575
2022/2/25	AF	Afghanistan	EMRO	123	173047	3	7578
2022/2/26	AF	Afghanistan	EMRO	69	173116	3	7581
2022/2/27	AF	Afghanistan	EMRO	64	173180	7	7588
2022/2/28	AF	Afghanistan	EMRO	215	173395	5	7593
2022/3/1	AF	Afghanistan	EMRO	264	173659	5	7598
2022/3/2	AF	Afghanistan	EMRO	220	173879	11	7609
2022/3/3	AF	Afghanistan	EMRO	194	174073	8	7617
2022/3/4	AF	Afghanistan	EMRO	141	174214	2	7619
2022/3/5	AF	Afghanistan	EMRO	55	174269	1	7620
2022/3/6	AF	Afghanistan	EMRO	78	174347	2	7622
2022/3/7	AF	Afghanistan	EMRO	235	174582	1	7623
2022/3/8	AF	Afghanistan	EMRO	418	175000	3	7626
2022/3/9	AF	Afghanistan	EMRO	353	175353	4	7630
2022/3/10	AF	Afghanistan	EMRO	172	175525	6	7636
2022/3/11	AF	Afghanistan	EMRO	347	175872	3	7639
2022/3/12	AF	Afghanistan	EMRO	88	175960	1	7640
2022/3/13	AF	Afghanistan	EMRO	102	176062	2	7642
2022/3/14	AF	Afghanistan	EMRO	139	176201	1	7643
2022/3/15	AF	Afghanistan	EMRO	208	176409	2	7645
2022/3/16	AF	Afghanistan	EMRO	162	176571	1	7646
2022/3/17	AF	Afghanistan	EMRO	0	176571	0	7646
2022/3/18	AF	Afghanistan	EMRO	347	176918	5	7651
2022/3/19	AF	Afghanistan	EMRO	91	177009	0	7651
2022/3/20	AF	Afghanistan	EMRO	30	177039	1	7652
2022/3/21	AF	Afghanistan	EMRO	77	177116	2	7654
2022/3/22	AF	Afghanistan	EMRO	75	177191	0	7654
2022/3/23	AF	Afghanistan	EMRO	64	177255	2	7656
2022/3/24	AF	Afghanistan	EMRO	66	177321	1	7657
2022/3/25	AF	Afghanistan	EMRO	70	177391	1	7658
2022/3/26	AF	Afghanistan	EMRO	44	177435	0	7658
2022/3/27	AF	Afghanistan	EMRO	39	177474	2	7660
2022/3/28	AF	Afghanistan	EMRO	70	177544	2	7662
2022/3/29	AF	Afghanistan	EMRO	58	177602	1	7663
2022/3/30	AF	Afghanistan	EMRO	61	177663	2	7665
2022/3/31	AF	Afghanistan	EMRO	31	177694	0	7665
2022/4/1	AF	Afghanistan	EMRO	53	177747	5	7670
2022/4/2	AF	Afghanistan	EMRO	24	177771	1	7671
2022/4/3	AF	Afghanistan	EMRO	34	177805	0	7671
2022/4/4	AF	Afghanistan	EMRO	22	177827	0	7671
2022/4/5	AF	Afghanistan	EMRO	70	177897	0	7671
2022/4/6	AF	Afghanistan	EMRO	35	177932	0	7671
2022/4/7	AF	Afghanistan	EMRO	42	177974	0	7671
2022/4/8	AF	Afghanistan	EMRO	43	178017	2	7673
2022/4/9	AF	Afghanistan	EMRO	44	178061	0	7673
2022/4/10	AF	Afghanistan	EMRO	29	178090	2	7675
2022/4/11	AF	Afghanistan	EMRO	51	178141	0	7675
2022/4/12	AF	Afghanistan	EMRO	50	178191	0	7675
2022/4/13	AF	Afghanistan	EMRO	104	178295	1	7676
2022/4/14	AF	Afghanistan	EMRO	37	178332	0	7676
2022/4/15	AF	Afghanistan	EMRO	20	178352	0	7676
2022/4/16	AF	Afghanistan	EMRO	21	178373	0	7676
2022/4/17	AF	Afghanistan	EMRO	14	178387	0	7676
2022/4/18	AF	Afghanistan	EMRO	31	178418	2	7678
2022/4/19	AF	Afghanistan	EMRO	95	178513	2	7680
2022/4/20	AF	Afghanistan	EMRO	3	178516	0	7680
2022/4/21	AF	Afghanistan	EMRO	39	178555	0	7680
2022/4/22	AF	Afghanistan	EMRO	56	178611	0	7680
2022/4/23	AF	Afghanistan	EMRO	25	178636	0	7680
2022/4/24	AF	Afghanistan	EMRO	12	178648	1	7681
2022/4/25	AF	Afghanistan	EMRO	41	178689	1	7682
2022/4/26	AF	Afghanistan	EMRO	56	178745	1	7683
2022/4/27	AF	Afghanistan	EMRO	24	178769	0	7683
2022/4/28	AF	Afghanistan	EMRO	0	178769	0	7683
2022/4/29	AF	Afghanistan	EMRO	36	178805	0	7683
2022/4/30	AF	Afghanistan	EMRO	68	178873	0	7683
2022/5/1	AF	Afghanistan	EMRO	6	178879	0	7683
2022/5/2	AF	Afghanistan	EMRO	20	178899	0	7683
2022/5/3	AF	Afghanistan	EMRO	2	178901	0	7683
2022/5/4	AF	Afghanistan	EMRO	0	178901	0	7683
2022/5/5	AF	Afghanistan	EMRO	4	178905	1	7684
2022/5/6	AF	Afghanistan	EMRO	0	178905	0	7684
2022/5/7	AF	Afghanistan	EMRO	14	178919	0	7684
2022/5/8	AF	Afghanistan	EMRO	4	178923	0	7684
2022/5/9	AF	Afghanistan	EMRO	58	178981	0	7684
2022/5/10	AF	Afghanistan	EMRO	29	179010	1	7685
2022/5/11	AF	Afghanistan	EMRO	56	179066	1	7686
2022/5/12	AF	Afghanistan	EMRO	65	179131	0	7686
2022/5/13	AF	Afghanistan	EMRO	38	179169	0	7686
2022/5/14	AF	Afghanistan	EMRO	51	179220	1	7687
2022/5/15	AF	Afghanistan	EMRO	23	179243	3	7690
2022/5/16	AF	Afghanistan	EMRO	24	179267	0	7690
2022/5/17	AF	Afghanistan	EMRO	54	179321	1	7691
2022/5/18	AF	Afghanistan	EMRO	95	179416	0	7691
2022/5/19	AF	Afghanistan	EMRO	31	179447	0	7691
2022/5/20	AF	Afghanistan	EMRO	150	179597	4	7695
2022/5/21	AF	Afghanistan	EMRO	72	179669	2	7697
2022/5/22	AF	Afghanistan	EMRO	5	179674	0	7697
2022/5/23	AF	Afghanistan	EMRO	42	179716	1	7698
2022/5/24	AF	Afghanistan	EMRO	55	179771	0	7698
2022/5/25	AF	Afghanistan	EMRO	64	179835	1	7699
2022/5/26	AF	Afghanistan	EMRO	73	179908	0	7699
2022/5/27	AF	Afghanistan	EMRO	116	180024	0	7699
2022/5/28	AF	Afghanistan	EMRO	68	180092	0	7699
2022/5/29	AF	Afghanistan	EMRO	31	180123	2	7701
2022/5/30	AF	Afghanistan	EMRO	53	180176	0	7701
2022/5/31	AF	Afghanistan	EMRO	87	180263	2	7703
2022/6/1	AF	Afghanistan	EMRO	84	180347	2	7705
2022/6/2	AF	Afghanistan	EMRO	72	180419	2	7707
2022/6/3	AF	Afghanistan	EMRO	101	180520	1	7708
2022/6/4	AF	Afghanistan	EMRO	64	180584	0	7708
2022/6/5	AF	Afghanistan	EMRO	34	180618	1	7709
2022/6/6	AF	Afghanistan	EMRO	70	180688	0	7709
2022/6/7	AF	Afghanistan	EMRO	53	180741	0	7709
2022/6/8	AF	Afghanistan	EMRO	43	180784	0	7709
2022/6/9	AF	Afghanistan	EMRO	80	180864	0	7709
2022/6/10	AF	Afghanistan	EMRO	97	180961	0	7709
2022/6/11	AF	Afghanistan	EMRO	42	181003	0	7709
2022/6/12	AF	Afghanistan	EMRO	30	181033	0	7709
2022/6/13	AF	Afghanistan	EMRO	87	181120	1	7710
2022/6/14	AF	Afghanistan	EMRO	58	181178	0	7710
2022/6/15	AF	Afghanistan	EMRO	58	181236	0	7710
2022/6/16	AF	Afghanistan	EMRO	84	181320	0	7710
2022/6/17	AF	Afghanistan	EMRO	174	181494	3	7713
2022/6/18	AF	Afghanistan	EMRO	48	181542	0	7713
2022/6/19	AF	Afghanistan	EMRO	32	181574	0	7713
2022/6/20	AF	Afghanistan	EMRO	92	181666	0	7713
2022/6/21	AF	Afghanistan	EMRO	83	181749	1	7714
2022/6/22	AF	Afghanistan	EMRO	59	181808	1	7715
2022/6/23	AF	Afghanistan	EMRO	126	181934	0	7715
2022/6/24	AF	Afghanistan	EMRO	53	181987	0	7715
2022/6/25	AF	Afghanistan	EMRO	37	182024	0	7715
2022/6/26	AF	Afghanistan	EMRO	48	182072	2	7717
2022/6/27	AF	Afghanistan	EMRO	77	182149	0	7717
2022/6/28	AF	Afghanistan	EMRO	101	182250	3	7720
2022/6/29	AF	Afghanistan	EMRO	102	182352	2	7722
2022/6/30	AF	Afghanistan	EMRO	78	182430	0	7722
2020/3/1	AL	Albania	EURO	0	0	0	0
2020/3/2	AL	Albania	EURO	0	0	0	0
2020/3/3	AL	Albania	EURO	0	0	0	0
2020/3/4	AL	Albania	EURO	0	0	0	0
2020/3/5	AL	Albania	EURO	0	0	0	0
2020/3/6	AL	Albania	EURO	0	0	0	0
2020/3/7	AL	Albania	EURO	0	0	0	0
2020/3/8	AL	Albania	EURO	0	0	0	0
2020/3/9	AL	Albania	EURO	2	2	0	0
2020/3/10	AL	Albania	EURO	0	2	0	0
2020/3/11	AL	Albania	EURO	0	2	0	0
2020/3/12	AL	Albania	EURO	8	10	1	1
2020/3/13	AL	Albania	EURO	5	15	0	1
2020/3/14	AL	Albania	EURO	8	23	0	1
2020/3/15	AL	Albania	EURO	10	33	0	1
2020/3/16	AL	Albania	EURO	5	38	0	1
2020/3/17	AL	Albania	EURO	4	42	0	1
2020/3/18	AL	Albania	EURO	9	51	0	1
2020/3/19	AL	Albania	EURO	4	55	0	1
2020/3/20	AL	Albania	EURO	4	59	1	2
2020/3/21	AL	Albania	EURO	5	64	0	2
2020/3/22	AL	Albania	EURO	6	70	0	2
2020/3/23	AL	Albania	EURO	6	76	0	2
2020/3/24	AL	Albania	EURO	22	98	1	3
2020/3/25	AL	Albania	EURO	6	104	1	4
2020/3/26	AL	Albania	EURO	19	123	1	5
2020/3/27	AL	Albania	EURO	23	146	0	5
2020/3/28	AL	Albania	EURO	28	174	1	6
2020/3/29	AL	Albania	EURO	12	186	2	8
2020/3/30	AL	Albania	EURO	11	197	2	10
2020/3/31	AL	Albania	EURO	15	212	0	10
2020/4/1	AL	Albania	EURO	11	223	1	11
2020/4/2	AL	Albania	EURO	20	243	2	13
2020/4/3	AL	Albania	EURO	16	259	2	15
2020/4/4	AL	Albania	EURO	18	277	1	16
2020/4/5	AL	Albania	EURO	27	304	1	17
2020/4/6	AL	Albania	EURO	29	333	1	18
2020/4/7	AL	Albania	EURO	28	361	2	20
2020/4/8	AL	Albania	EURO	16	377	1	21
2020/4/9	AL	Albania	EURO	6	383	1	22
2020/4/10	AL	Albania	EURO	17	400	0	22
2020/4/11	AL	Albania	EURO	9	409	0	22
2020/4/12	AL	Albania	EURO	7	416	1	23
2020/4/13	AL	Albania	EURO	17	433	0	23
2020/4/14	AL	Albania	EURO	13	446	0	23
2020/4/15	AL	Albania	EURO	21	467	0	23
2020/4/16	AL	Albania	EURO	8	475	1	24
2020/4/17	AL	Albania	EURO	19	494	1	25
2020/4/18	AL	Albania	EURO	24	518	1	26
2020/4/19	AL	Albania	EURO	21	539	0	26
2020/4/20	AL	Albania	EURO	9	548	0	26
2020/4/21	AL	Albania	EURO	14	562	0	26
2020/4/22	AL	Albania	EURO	22	584	0	26
2020/4/23	AL	Albania	EURO	25	609	0	26
2020/4/24	AL	Albania	EURO	25	634	1	27
2020/4/25	AL	Albania	EURO	29	663	0	27
2020/4/26	AL	Albania	EURO	15	678	0	27
2020/4/27	AL	Albania	EURO	34	712	0	27
2020/4/28	AL	Albania	EURO	14	726	1	28
2020/4/29	AL	Albania	EURO	10	736	0	28
2020/4/30	AL	Albania	EURO	14	750	2	30
2020/5/1	AL	Albania	EURO	16	766	0	30
2020/5/2	AL	Albania	EURO	7	773	1	31
2020/5/3	AL	Albania	EURO	9	782	0	31
2020/5/4	AL	Albania	EURO	7	789	0	31
2020/5/5	AL	Albania	EURO	6	795	0	31
2020/5/6	AL	Albania	EURO	8	803	0	31
2020/5/7	AL	Albania	EURO	17	820	0	31
2020/5/8	AL	Albania	EURO	12	832	0	31
2020/5/9	AL	Albania	EURO	10	842	0	31
2020/5/10	AL	Albania	EURO	8	850	0	31
2020/5/11	AL	Albania	EURO	6	856	0	31
2020/5/12	AL	Albania	EURO	12	868	0	31
2020/5/13	AL	Albania	EURO	4	872	0	31
2020/5/14	AL	Albania	EURO	4	876	0	31
2020/5/15	AL	Albania	EURO	4	880	0	31
2020/5/16	AL	Albania	EURO	18	898	0	31
2020/5/17	AL	Albania	EURO	18	916	0	31
2020/5/18	AL	Albania	EURO	17	933	0	31
2020/5/19	AL	Albania	EURO	13	946	0	31
2020/5/20	AL	Albania	EURO	2	948	0	31
2020/5/21	AL	Albania	EURO	1	949	0	31
2020/5/22	AL	Albania	EURO	15	964	0	31
2020/5/23	AL	Albania	EURO	5	969	0	31
2020/5/24	AL	Albania	EURO	12	981	0	31
2020/5/25	AL	Albania	EURO	8	989	0	31
2020/5/26	AL	Albania	EURO	9	998	1	32
2020/5/27	AL	Albania	EURO	6	1004	0	32
2020/5/28	AL	Albania	EURO	25	1029	1	33
2020/5/29	AL	Albania	EURO	21	1050	0	33
2020/5/30	AL	Albania	EURO	26	1076	0	33
2020/5/31	AL	Albania	EURO	23	1099	0	33
2020/6/1	AL	Albania	EURO	23	1122	0	33
2020/6/2	AL	Albania	EURO	15	1137	0	33
2020/6/3	AL	Albania	EURO	6	1143	0	33
2020/6/4	AL	Albania	EURO	21	1164	0	33
2020/6/5	AL	Albania	EURO	20	1184	0	33
2020/6/6	AL	Albania	EURO	13	1197	0	33
2020/6/7	AL	Albania	EURO	15	1212	0	33
2020/6/8	AL	Albania	EURO	20	1232	1	34
2020/6/9	AL	Albania	EURO	14	1246	0	34
2020/6/10	AL	Albania	EURO	17	1263	0	34
2020/6/11	AL	Albania	EURO	36	1299	0	34
2020/6/12	AL	Albania	EURO	42	1341	0	34
2020/6/13	AL	Albania	EURO	44	1385	1	35
2020/6/14	AL	Albania	EURO	31	1416	1	36
2020/6/15	AL	Albania	EURO	48	1464	0	36
2020/6/16	AL	Albania	EURO	57	1521	0	36
2020/6/17	AL	Albania	EURO	69	1590	0	36
2020/6/18	AL	Albania	EURO	82	1672	1	37
2020/6/19	AL	Albania	EURO	50	1722	1	38
2020/6/20	AL	Albania	EURO	66	1788	1	39
2020/6/21	AL	Albania	EURO	50	1838	3	42
2020/6/22	AL	Albania	EURO	53	1891	1	43
2020/6/23	AL	Albania	EURO	71	1962	1	44
2020/6/24	AL	Albania	EURO	33	1995	0	44
2020/6/25	AL	Albania	EURO	52	2047	1	45
2020/6/26	AL	Albania	EURO	67	2114	2	47
2020/6/27	AL	Albania	EURO	78	2192	2	49
2020/6/28	AL	Albania	EURO	77	2269	2	51
2020/6/29	AL	Albania	EURO	61	2330	2	53
2020/6/30	AL	Albania	EURO	72	2402	2	55
2020/7/1	AL	Albania	EURO	64	2466	3	58
2020/7/2	AL	Albania	EURO	69	2535	4	62
2020/7/3	AL	Albania	EURO	45	2580	3	65
2020/7/4	AL	Albania	EURO	82	2662	4	69
2020/7/5	AL	Albania	EURO	90	2752	3	72
2020/7/6	AL	Albania	EURO	67	2819	2	74
2020/7/7	AL	Albania	EURO	74	2893	2	76
2020/7/8	AL	Albania	EURO	71	2964	3	79
2020/7/9	AL	Albania	EURO	74	3038	2	81
2020/7/10	AL	Albania	EURO	68	3106	2	83
2020/7/11	AL	Albania	EURO	82	3188	0	83
2020/7/12	AL	Albania	EURO	90	3278	2	85
2020/7/13	AL	Albania	EURO	93	3371	4	89
2020/7/14	AL	Albania	EURO	83	3454	4	93
2020/7/15	AL	Albania	EURO	117	3571	2	95
2020/7/16	AL	Albania	EURO	96	3667	2	97
2020/7/17	AL	Albania	EURO	85	3752	4	101
2020/7/18	AL	Albania	EURO	99	3851	3	104
2020/7/19	AL	Albania	EURO	55	3906	3	107
2020/7/20	AL	Albania	EURO	102	4008	4	111
2020/7/21	AL	Albania	EURO	82	4090	1	112
2020/7/22	AL	Albania	EURO	81	4171	1	113
2020/7/23	AL	Albania	EURO	119	4290	4	117
2020/7/24	AL	Albania	EURO	68	4358	3	120
2020/7/25	AL	Albania	EURO	108	4466	3	123
2020/7/26	AL	Albania	EURO	104	4570	5	128
2020/7/27	AL	Albania	EURO	67	4637	6	134
2020/7/28	AL	Albania	EURO	126	4763	4	138
2020/7/29	AL	Albania	EURO	117	4880	6	144
2020/7/30	AL	Albania	EURO	117	4997	4	148
2020/7/31	AL	Albania	EURO	108	5105	2	150
2020/8/1	AL	Albania	EURO	92	5197	4	154
2020/8/2	AL	Albania	EURO	79	5276	3	157
2020/8/3	AL	Albania	EURO	120	5396	4	161
2020/8/4	AL	Albania	EURO	123	5519	5	166
2020/8/5	AL	Albania	EURO	101	5620	6	172
2020/8/6	AL	Albania	EURO	130	5750	4	176
2020/8/7	AL	Albania	EURO	139	5889	6	182
2020/8/8	AL	Albania	EURO	127	6016	6	188
2020/8/9	AL	Albania	EURO	135	6151	1	189
2020/8/10	AL	Albania	EURO	124	6275	4	193
2020/8/11	AL	Albania	EURO	136	6411	6	199
2020/8/12	AL	Albania	EURO	125	6536	1	200
2020/8/13	AL	Albania	EURO	140	6676	5	205
2020/8/14	AL	Albania	EURO	141	6817	3	208
2020/8/15	AL	Albania	EURO	154	6971	5	213
2020/8/16	AL	Albania	EURO	146	7117	6	219
2020/8/17	AL	Albania	EURO	143	7260	6	225
2020/8/18	AL	Albania	EURO	120	7380	3	228
2020/8/19	AL	Albania	EURO	119	7499	2	230
2020/8/20	AL	Albania	EURO	155	7654	2	232
2020/8/21	AL	Albania	EURO	158	7812	2	234
2020/8/22	AL	Albania	EURO	155	7967	4	238
2020/8/23	AL	Albania	EURO	152	8119	2	240
2020/8/24	AL	Albania	EURO	156	8275	5	245
2020/8/25	AL	Albania	EURO	152	8427	5	250
2020/8/26	AL	Albania	EURO	178	8605	4	254
2020/8/27	AL	Albania	EURO	154	8759	5	259
2020/8/28	AL	Albania	EURO	168	8927	4	263
2020/8/29	AL	Albania	EURO	156	9083	3	266
2020/8/30	AL	Albania	EURO	112	9195	5	271
2020/8/31	AL	Albania	EURO	84	9279	4	275
2020/9/1	AL	Albania	EURO	101	9380	5	280
2020/9/2	AL	Albania	EURO	133	9513	4	284
2020/9/3	AL	Albania	EURO	93	9606	6	290
2020/9/4	AL	Albania	EURO	122	9728	6	296
2020/9/5	AL	Albania	EURO	116	9844	5	301
2020/9/6	AL	Albania	EURO	123	9967	5	306
2020/9/7	AL	Albania	EURO	135	10102	6	312
2020/9/8	AL	Albania	EURO	153	10255	4	316
2020/9/9	AL	Albania	EURO	151	10406	3	319
2020/9/10	AL	Albania	EURO	147	10553	2	321
2020/9/11	AL	Albania	EURO	151	10704	1	322
2020/9/12	AL	Albania	EURO	156	10860	2	324
2020/9/13	AL	Albania	EURO	161	11021	3	327
2020/9/14	AL	Albania	EURO	164	11185	3	330
2020/9/15	AL	Albania	EURO	168	11353	4	334
2020/9/16	AL	Albania	EURO	167	11520	4	338
2020/9/17	AL	Albania	EURO	152	11672	2	340
2020/9/18	AL	Albania	EURO	144	11816	3	343
2020/9/19	AL	Albania	EURO	132	11948	5	348
2020/9/20	AL	Albania	EURO	125	12073	5	353
2020/9/21	AL	Albania	EURO	153	12226	5	358
2020/9/22	AL	Albania	EURO	159	12385	4	362
2020/9/23	AL	Albania	EURO	150	12535	2	364
2020/9/24	AL	Albania	EURO	131	12666	3	367
2020/9/25	AL	Albania	EURO	121	12787	3	370
2020/9/26	AL	Albania	EURO	134	12921	0	370
2020/9/27	AL	Albania	EURO	124	13045	3	373
2020/9/28	AL	Albania	EURO	108	13153	2	375
2020/9/29	AL	Albania	EURO	106	13259	2	377
2020/9/30	AL	Albania	EURO	132	13391	3	380
2020/10/1	AL	Albania	EURO	127	13518	4	384
2020/10/2	AL	Albania	EURO	131	13649	3	387
2020/10/3	AL	Albania	EURO	157	13806	1	388
2020/10/4	AL	Albania	EURO	159	13965	1	389
2020/10/5	AL	Albania	EURO	152	14117	3	392
2020/10/6	AL	Albania	EURO	149	14266	4	396
2020/10/7	AL	Albania	EURO	144	14410	4	400
2020/10/8	AL	Albania	EURO	158	14568	3	403
2020/10/9	AL	Albania	EURO	162	14730	4	407
2020/10/10	AL	Albania	EURO	169	14899	4	411
2020/10/11	AL	Albania	EURO	167	15066	2	413
2020/10/12	AL	Albania	EURO	165	15231	3	416
2020/10/13	AL	Albania	EURO	168	15399	4	420
2020/10/14	AL	Albania	EURO	171	15570	4	424
2020/10/15	AL	Albania	EURO	182	15752	5	429
2020/10/16	AL	Albania	EURO	203	15955	5	434
2020/10/17	AL	Albania	EURO	257	16212	5	439
2020/10/18	AL	Albania	EURO	289	16501	4	443
2020/10/19	AL	Albania	EURO	273	16774	5	448
2020/10/20	AL	Albania	EURO	281	17055	3	451
2020/10/21	AL	Albania	EURO	295	17350	3	454
2020/10/22	AL	Albania	EURO	301	17651	4	458
2020/10/23	AL	Albania	EURO	297	17948	4	462
2020/10/24	AL	Albania	EURO	302	18250	3	465
2020/10/25	AL	Albania	EURO	306	18556	4	469
2020/10/26	AL	Albania	EURO	302	18858	4	473
2020/10/27	AL	Albania	EURO	299	19157	4	477
2020/10/28	AL	Albania	EURO	288	19445	3	480
2020/10/29	AL	Albania	EURO	284	19729	7	487
2020/10/30	AL	Albania	EURO	311	20040	6	493
2020/10/31	AL	Albania	EURO	275	20315	6	499
2020/11/1	AL	Albania	EURO	319	20634	3	502
2020/11/2	AL	Albania	EURO	241	20875	7	509
2020/11/3	AL	Albania	EURO	327	21202	9	518
2020/11/4	AL	Albania	EURO	321	21523	9	527
2020/11/5	AL	Albania	EURO	381	21904	5	532
2020/11/6	AL	Albania	EURO	396	22300	4	536
2020/11/7	AL	Albania	EURO	421	22721	7	543
2020/11/8	AL	Albania	EURO	489	23210	6	549
2020/11/9	AL	Albania	EURO	495	23705	8	557
2020/11/10	AL	Albania	EURO	501	24206	2	559
2020/11/11	AL	Albania	EURO	525	24731	12	571
2020/11/12	AL	Albania	EURO	563	25294	8	579
2020/11/13	AL	Albania	EURO	507	25801	11	590
2020/11/14	AL	Albania	EURO	410	26211	8	598
2020/11/15	AL	Albania	EURO	490	26701	7	605
2020/11/16	AL	Albania	EURO	532	27233	7	612
2020/11/17	AL	Albania	EURO	597	27830	11	623
2020/11/18	AL	Albania	EURO	602	28432	8	631
2020/11/19	AL	Albania	EURO	694	29126	6	637
2020/11/20	AL	Albania	EURO	711	29837	9	646
2020/11/21	AL	Albania	EURO	786	30623	11	657
2020/11/22	AL	Albania	EURO	836	31459	15	672
2020/11/23	AL	Albania	EURO	737	32196	13	685
2020/11/24	AL	Albania	EURO	565	32761	14	699
2020/11/25	AL	Albania	EURO	795	33556	17	716
2020/11/26	AL	Albania	EURO	744	34300	19	735
2020/11/27	AL	Albania	EURO	644	34944	8	743
2020/11/28	AL	Albania	EURO	656	35600	10	753
2020/11/29	AL	Albania	EURO	645	36245	18	771
2020/11/30	AL	Albania	EURO	545	36790	16	787
2020/12/1	AL	Albania	EURO	835	37625	11	798
2020/12/2	AL	Albania	EURO	557	38182	12	810
2020/12/3	AL	Albania	EURO	832	39014	12	822
2020/12/4	AL	Albania	EURO	705	39719	17	839
2020/12/5	AL	Albania	EURO	782	40501	13	852
2020/12/6	AL	Albania	EURO	801	41302	18	870
2020/12/7	AL	Albania	EURO	846	42148	19	889
2020/12/8	AL	Albania	EURO	840	42988	16	905
2020/12/9	AL	Albania	EURO	695	43683	17	922
2020/12/10	AL	Albania	EURO	753	44436	14	936
2020/12/11	AL	Albania	EURO	752	45188	15	951
2020/12/12	AL	Albania	EURO	873	46061	14	965
2020/12/13	AL	Albania	EURO	802	46863	12	977
2020/12/14	AL	Albania	EURO	879	47742	12	989
2020/12/15	AL	Albania	EURO	788	48530	14	1003
2020/12/16	AL	Albania	EURO	661	49191	13	1016
2020/12/17	AL	Albania	EURO	809	50000	12	1028
2020/12/18	AL	Albania	EURO	637	50637	12	1040
2020/12/19	AL	Albania	EURO	787	51424	15	1055
2020/12/20	AL	Albania	EURO	580	52004	11	1066
2020/12/21	AL	Albania	EURO	538	52542	8	1074
2020/12/22	AL	Albania	EURO	461	53003	14	1088
2020/12/23	AL	Albania	EURO	422	53425	10	1098
2020/12/24	AL	Albania	EURO	389	53814	13	1111
2020/12/25	AL	Albania	EURO	503	54317	6	1117
2020/12/26	AL	Albania	EURO	510	54827	8	1125
2020/12/27	AL	Albania	EURO	553	55380	9	1134
2020/12/28	AL	Albania	EURO	375	55755	9	1143
2020/12/29	AL	Albania	EURO	499	56254	10	1153
2020/12/30	AL	Albania	EURO	318	56572	11	1164
2020/12/31	AL	Albania	EURO	574	57146	6	1170
2021/1/1	AL	Albania	EURO	581	57727	4	1174
2021/1/2	AL	Albania	EURO	589	58316	7	1181
2021/1/3	AL	Albania	EURO	407	58723	5	1186
2021/1/4	AL	Albania	EURO	268	58991	4	1190
2021/1/5	AL	Albania	EURO	447	59438	3	1193
2021/1/6	AL	Albania	EURO	185	59623	6	1199
2021/1/7	AL	Albania	EURO	660	60283	11	1210
2021/1/8	AL	Albania	EURO	725	61008	7	1217
2021/1/9	AL	Albania	EURO	697	61705	6	1223
2021/1/10	AL	Albania	EURO	673	62378	7	1230
2021/1/11	AL	Albania	EURO	655	63033	3	1233
2021/1/12	AL	Albania	EURO	562	63595	8	1241
2021/1/13	AL	Albania	EURO	376	63971	6	1247
2021/1/14	AL	Albania	EURO	656	64627	5	1252
2021/1/15	AL	Albania	EURO	707	65334	4	1256
2021/1/16	AL	Albania	EURO	660	65994	5	1261
2021/1/17	AL	Albania	EURO	641	66635	4	1265
2021/1/18	AL	Albania	EURO	581	67216	5	1270
2021/1/19	AL	Albania	EURO	474	67690	7	1277
2021/1/20	AL	Albania	EURO	292	67982	4	1281
2021/1/21	AL	Albania	EURO	586	68568	6	1287
2021/1/22	AL	Albania	EURO	670	69238	4	1291
2021/1/23	AL	Albania	EURO	678	69916	5	1296
2021/1/24	AL	Albania	EURO	739	70655	7	1303
2021/1/25	AL	Albania	EURO	786	71441	7	1310
2021/1/26	AL	Albania	EURO	833	72274	5	1315
2021/1/27	AL	Albania	EURO	538	72812	9	1324
2021/1/28	AL	Albania	EURO	879	73691	8	1332
2021/1/29	AL	Albania	EURO	876	74567	7	1339
2021/1/30	AL	Albania	EURO	887	75454	11	1350
2021/1/31	AL	Albania	EURO	896	76350	8	1358
2021/2/1	AL	Albania	EURO	901	77251	11	1369
2021/2/2	AL	Albania	EURO	876	78127	11	1380
2021/2/3	AL	Albania	EURO	865	78992	13	1393
2021/2/4	AL	Albania	EURO	942	79934	5	1398
2021/2/5	AL	Albania	EURO	1007	80941	6	1404
2021/2/6	AL	Albania	EURO	1052	81993	14	1418
2021/2/7	AL	Albania	EURO	1089	83082	15	1433
2021/2/8	AL	Albania	EURO	1130	84212	13	1446
2021/2/9	AL	Albania	EURO	1124	85336	14	1460
2021/2/10	AL	Albania	EURO	953	86289	12	1472
2021/2/11	AL	Albania	EURO	1239	87528	16	1488
2021/2/12	AL	Albania	EURO	1143	88671	15	1503
2021/2/13	AL	Albania	EURO	1105	89776	14	1517
2021/2/14	AL	Albania	EURO	1059	90835	14	1531
2021/2/15	AL	Albania	EURO	1152	91987	12	1543
2021/2/16	AL	Albania	EURO	1088	93075	12	1555
2021/2/17	AL	Albania	EURO	775	93850	12	1567
2021/2/18	AL	Albania	EURO	801	94651	15	1582
2021/2/19	AL	Albania	EURO	1075	95726	18	1600
2021/2/20	AL	Albania	EURO	1112	96838	17	1617
2021/2/21	AL	Albania	EURO	1071	97909	19	1636
2021/2/22	AL	Albania	EURO	1153	99062	17	1653
2021/2/23	AL	Albania	EURO	1184	100246	13	1666
2021/2/24	AL	Albania	EURO	1039	101285	15	1681
2021/2/25	AL	Albania	EURO	1021	102306	15	1696
2021/2/26	AL	Albania	EURO	1021	103327	19	1715
2021/2/27	AL	Albania	EURO	986	104313	21	1736
2021/2/28	AL	Albania	EURO	916	105229	20	1756
2021/3/1	AL	Albania	EURO	986	106215	19	1775
2021/3/2	AL	Albania	EURO	952	107167	21	1796
2021/3/3	AL	Albania	EURO	764	107931	20	1816
2021/3/4	AL	Albania	EURO	892	108823	19	1835
2021/3/5	AL	Albania	EURO	851	109674	21	1856
2021/3/6	AL	Albania	EURO	847	110521	20	1876
2021/3/7	AL	Albania	EURO	780	111301	21	1897
2021/3/8	AL	Albania	EURO	777	112078	21	1918
2021/3/9	AL	Albania	EURO	819	112897	21	1939
2021/3/10	AL	Albania	EURO	683	113580	17	1956
2021/3/11	AL	Albania	EURO	629	114209	13	1969
2021/3/12	AL	Albania	EURO	631	114840	17	1986
2021/3/13	AL	Albania	EURO	602	115442	16	2002
2021/3/14	AL	Albania	EURO	681	116123	16	2018
2021/3/15	AL	Albania	EURO	698	116821	12	2030
2021/3/16	AL	Albania	EURO	653	117474	15	2045
2021/3/17	AL	Albania	EURO	543	118017	15	2060
2021/3/18	AL	Albania	EURO	475	118492	17	2077
2021/3/19	AL	Albania	EURO	446	118938	15	2092
2021/3/20	AL	Albania	EURO	590	119528	14	2106
2021/3/21	AL	Albania	EURO	494	120022	16	2122
2021/3/22	AL	Albania	EURO	519	120541	11	2133
2021/3/23	AL	Albania	EURO	659	121200	4	2137
2021/3/24	AL	Albania	EURO	344	121544	8	2145
2021/3/25	AL	Albania	EURO	303	121847	11	2156
2021/3/26	AL	Albania	EURO	448	122295	15	2171
2021/3/27	AL	Albania	EURO	472	122767	13	2184
2021/3/28	AL	Albania	EURO	449	123216	8	2192
2021/3/29	AL	Albania	EURO	425	123641	12	2204
2021/3/30	AL	Albania	EURO	493	124134	6	2210
2021/3/31	AL	Albania	EURO	285	124419	6	2216
2021/4/1	AL	Albania	EURO	304	124723	11	2227
2021/4/2	AL	Albania	EURO	434	125157	8	2235
2021/4/3	AL	Albania	EURO	349	125506	6	2241
2021/4/4	AL	Albania	EURO	336	125842	6	2247
2021/4/5	AL	Albania	EURO	341	126183	9	2256
2021/4/6	AL	Albania	EURO	348	126531	9	2265
2021/4/7	AL	Albania	EURO	264	126795	9	2274
2021/4/8	AL	Albania	EURO	141	126936	9	2283
2021/4/9	AL	Albania	EURO	256	127192	8	2291
2021/4/10	AL	Albania	EURO	317	127509	6	2297
2021/4/11	AL	Albania	EURO	286	127795	7	2304
2021/4/12	AL	Albania	EURO	360	128155	6	2310
2021/4/13	AL	Albania	EURO	238	128393	7	2317
2021/4/14	AL	Albania	EURO	125	128518	4	2321
2021/4/15	AL	Albania	EURO	234	128752	5	2326
2021/4/16	AL	Albania	EURO	207	128959	5	2331
2021/4/17	AL	Albania	EURO	169	129128	4	2335
2021/4/18	AL	Albania	EURO	179	129307	2	2337
2021/4/19	AL	Albania	EURO	149	129456	3	2340
2021/4/20	AL	Albania	EURO	138	129594	2	2342
2021/4/21	AL	Albania	EURO	100	129694	5	2347
2021/4/22	AL	Albania	EURO	148	129842	6	2353
2021/4/23	AL	Albania	EURO	138	129980	5	2358
2021/4/24	AL	Albania	EURO	134	130114	6	2364
2021/4/25	AL	Albania	EURO	156	130270	3	2367
2021/4/26	AL	Albania	EURO	139	130409	5	2372
2021/4/27	AL	Albania	EURO	128	130537	6	2378
2021/4/28	AL	Albania	EURO	69	130606	1	2379
2021/4/29	AL	Albania	EURO	130	130736	4	2383
2021/4/30	AL	Albania	EURO	123	130859	3	2386
2021/5/1	AL	Albania	EURO	118	130977	3	2389
2021/5/2	AL	Albania	EURO	108	131085	5	2394
2021/5/3	AL	Albania	EURO	100	131185	2	2396
2021/5/4	AL	Albania	EURO	53	131238	1	2397
2021/5/5	AL	Albania	EURO	38	131276	2	2399
2021/5/6	AL	Albania	EURO	51	131327	3	2402
2021/5/7	AL	Albania	EURO	92	131419	1	2403
2021/5/8	AL	Albania	EURO	91	131510	3	2406
2021/5/9	AL	Albania	EURO	67	131577	2	2408
2021/5/10	AL	Albania	EURO	89	131666	3	2411
2021/5/11	AL	Albania	EURO	57	131723	1	2412
2021/5/12	AL	Albania	EURO	30	131753	4	2416
2021/5/13	AL	Albania	EURO	50	131803	4	2420
2021/5/14	AL	Albania	EURO	42	131845	3	2423
2021/5/15	AL	Albania	EURO	45	131890	3	2426
2021/5/16	AL	Albania	EURO	49	131939	1	2427
2021/5/17	AL	Albania	EURO	39	131978	2	2429
2021/5/18	AL	Albania	EURO	37	132015	3	2432
2021/5/19	AL	Albania	EURO	17	132032	3	2435
2021/5/20	AL	Albania	EURO	39	132071	1	2436
2021/5/21	AL	Albania	EURO	24	132095	2	2438
2021/5/22	AL	Albania	EURO	23	132118	2	2440
2021/5/23	AL	Albania	EURO	35	132153	1	2441
2021/5/24	AL	Albania	EURO	23	132176	1	2442
2021/5/25	AL	Albania	EURO	33	132209	2	2444
2021/5/26	AL	Albania	EURO	6	132215	1	2445
2021/5/27	AL	Albania	EURO	14	132229	2	2447
2021/5/28	AL	Albania	EURO	15	132244	0	2447
2021/5/29	AL	Albania	EURO	20	132264	0	2447
2021/5/30	AL	Albania	EURO	21	132285	1	2448
2021/5/31	AL	Albania	EURO	12	132297	1	2449
2021/6/1	AL	Albania	EURO	12	132309	1	2450
2021/6/2	AL	Albania	EURO	6	132315	1	2451
2021/6/3	AL	Albania	EURO	22	132337	0	2451
2021/6/4	AL	Albania	EURO	14	132351	0	2451
2021/6/5	AL	Albania	EURO	9	132360	0	2451
2021/6/6	AL	Albania	EURO	12	132372	0	2451
2021/6/7	AL	Albania	EURO	2	132374	0	2451
2021/6/8	AL	Albania	EURO	5	132379	0	2451
2021/6/9	AL	Albania	EURO	5	132384	1	2452
2021/6/10	AL	Albania	EURO	13	132397	0	2452
2021/6/11	AL	Albania	EURO	18	132415	0	2452
2021/6/12	AL	Albania	EURO	11	132426	0	2452
2021/6/13	AL	Albania	EURO	11	132437	1	2453
2021/6/14	AL	Albania	EURO	12	132449	0	2453
2021/6/15	AL	Albania	EURO	10	132459	0	2453
2021/6/16	AL	Albania	EURO	2	132461	0	2453
2021/6/17	AL	Albania	EURO	8	132469	1	2454
2021/6/18	AL	Albania	EURO	7	132476	0	2454
2021/6/19	AL	Albania	EURO	5	132481	0	2454
2021/6/20	AL	Albania	EURO	3	132484	0	2454
2021/6/21	AL	Albania	EURO	4	132488	0	2454
2021/6/22	AL	Albania	EURO	2	132490	0	2454
2021/6/23	AL	Albania	EURO	1	132491	1	2455
2021/6/24	AL	Albania	EURO	5	132496	0	2455
2021/6/25	AL	Albania	EURO	1	132497	0	2455
2021/6/26	AL	Albania	EURO	2	132499	0	2455
2021/6/27	AL	Albania	EURO	7	132506	0	2455
2021/6/28	AL	Albania	EURO	3	132509	1	2456
2021/6/29	AL	Albania	EURO	3	132512	0	2456
2021/6/30	AL	Albania	EURO	1	132513	0	2456
2021/7/1	AL	Albania	EURO	1	132514	0	2456
2021/7/2	AL	Albania	EURO	7	132521	0	2456
2021/7/3	AL	Albania	EURO	2	132523	0	2456
2021/7/4	AL	Albania	EURO	3	132526	0	2456
2021/7/5	AL	Albania	EURO	8	132534	0	2456
2021/7/6	AL	Albania	EURO	1	132535	0	2456
2021/7/7	AL	Albania	EURO	2	132537	0	2456
2021/7/8	AL	Albania	EURO	7	132544	0	2456
2021/7/9	AL	Albania	EURO	13	132557	0	2456
2021/7/10	AL	Albania	EURO	8	132565	0	2456
2021/7/11	AL	Albania	EURO	15	132580	0	2456
2021/7/12	AL	Albania	EURO	7	132587	0	2456
2021/7/13	AL	Albania	EURO	5	132592	0	2456
2021/7/14	AL	Albania	EURO	5	132597	0	2456
2021/7/15	AL	Albania	EURO	11	132608	0	2456
2021/7/16	AL	Albania	EURO	8	132616	0	2456
2021/7/17	AL	Albania	EURO	13	132629	0	2456
2021/7/18	AL	Albania	EURO	18	132647	0	2456
2021/7/19	AL	Albania	EURO	18	132665	0	2456
2021/7/20	AL	Albania	EURO	21	132686	0	2456
2021/7/21	AL	Albania	EURO	11	132697	0	2456
2021/7/22	AL	Albania	EURO	43	132740	0	2456
2021/7/23	AL	Albania	EURO	23	132763	0	2456
2021/7/24	AL	Albania	EURO	34	132797	0	2456
2021/7/25	AL	Albania	EURO	31	132828	0	2456
2021/7/26	AL	Albania	EURO	25	132853	0	2456
2021/7/27	AL	Albania	EURO	22	132875	0	2456
2021/7/28	AL	Albania	EURO	16	132891	0	2456
2021/7/29	AL	Albania	EURO	31	132922	0	2456
2021/7/30	AL	Albania	EURO	30	132952	1	2457
2021/7/31	AL	Albania	EURO	47	132999	0	2457
2021/8/1	AL	Albania	EURO	37	133036	0	2457
2021/8/2	AL	Albania	EURO	45	133081	0	2457
2021/8/3	AL	Albania	EURO	40	133121	0	2457
2021/8/4	AL	Albania	EURO	25	133146	0	2457
2021/8/5	AL	Albania	EURO	65	133211	0	2457
2021/8/6	AL	Albania	EURO	99	133310	0	2457
2021/8/7	AL	Albania	EURO	132	133442	0	2457
2021/8/8	AL	Albania	EURO	149	133591	1	2458
2021/8/9	AL	Albania	EURO	139	133730	1	2459
2021/8/10	AL	Albania	EURO	182	133912	0	2459
2021/8/11	AL	Albania	EURO	69	133981	1	2460
2021/8/12	AL	Albania	EURO	220	134201	0	2460
2021/8/13	AL	Albania	EURO	286	134487	0	2460
2021/8/14	AL	Albania	EURO	274	134761	0	2460
2021/8/15	AL	Albania	EURO	379	135140	1	2461
2021/8/16	AL	Albania	EURO	410	135550	2	2463
2021/8/17	AL	Albania	EURO	397	135947	1	2464
2021/8/18	AL	Albania	EURO	200	136147	2	2466
2021/8/19	AL	Albania	EURO	451	136598	2	2468
2021/8/20	AL	Albania	EURO	477	137075	3	2471
2021/8/21	AL	Albania	EURO	522	137597	2	2473
2021/8/22	AL	Albania	EURO	535	138132	2	2475
2021/8/23	AL	Albania	EURO	658	138790	2	2477
2021/8/24	AL	Albania	EURO	534	139324	1	2478
2021/8/25	AL	Albania	EURO	397	139721	0	2478
2021/8/26	AL	Albania	EURO	800	140521	2	2480
2021/8/27	AL	Albania	EURO	844	141365	3	2483
2021/8/28	AL	Albania	EURO	888	142253	3	2486
2021/8/29	AL	Albania	EURO	921	143174	1	2487
2021/8/30	AL	Albania	EURO	905	144079	3	2490
2021/8/31	AL	Albania	EURO	768	144847	2	2492
2021/9/1	AL	Albania	EURO	486	145333	3	2495
2021/9/2	AL	Albania	EURO	1054	146387	3	2498
2021/9/3	AL	Albania	EURO	982	147369	3	2501
2021/9/4	AL	Albania	EURO	853	148222	4	2505
2021/9/5	AL	Albania	EURO	895	149117	3	2508
2021/9/6	AL	Albania	EURO	984	150101	4	2512
2021/9/7	AL	Albania	EURO	896	150997	3	2515
2021/9/8	AL	Albania	EURO	502	151499	4	2519
2021/9/9	AL	Albania	EURO	740	152239	4	2523
2021/9/10	AL	Albania	EURO	1079	153318	5	2528
2021/9/11	AL	Albania	EURO	998	154316	3	2531
2021/9/12	AL	Albania	EURO	977	155293	4	2535
2021/9/13	AL	Albania	EURO	869	156162	4	2539
2021/9/14	AL	Albania	EURO	864	157026	4	2543
2021/9/15	AL	Albania	EURO	410	157436	5	2548
2021/9/16	AL	Albania	EURO	995	158431	5	2553
2021/9/17	AL	Albania	EURO	992	159423	4	2557
2021/9/18	AL	Albania	EURO	942	160365	6	2563
2021/9/19	AL	Albania	EURO	959	161324	6	2569
2021/9/20	AL	Albania	EURO	849	162173	5	2574
2021/9/21	AL	Albania	EURO	780	162953	6	2580
2021/9/22	AL	Albania	EURO	451	163404	7	2587
2021/9/23	AL	Albania	EURO	872	164276	7	2594
2021/9/24	AL	Albania	EURO	820	165096	7	2601
2021/9/25	AL	Albania	EURO	768	165864	8	2609
2021/9/26	AL	Albania	EURO	826	166690	10	2619
2021/9/27	AL	Albania	EURO	664	167354	10	2629
2021/9/28	AL	Albania	EURO	539	167893	11	2640
2021/9/29	AL	Albania	EURO	295	168188	13	2653
2021/9/30	AL	Albania	EURO	594	168782	15	2668
2021/10/1	AL	Albania	EURO	680	169462	17	2685
2021/10/2	AL	Albania	EURO	669	170131	13	2698
2021/10/3	AL	Albania	EURO	647	170778	7	2705
2021/10/4	AL	Albania	EURO	549	171327	5	2710
2021/10/5	AL	Albania	EURO	467	171794	3	2713
2021/10/6	AL	Albania	EURO	207	172001	5	2718
2021/10/7	AL	Albania	EURO	617	172618	7	2725
2021/10/8	AL	Albania	EURO	572	173190	9	2734
2021/10/9	AL	Albania	EURO	533	173723	12	2746
2021/10/10	AL	Albania	EURO	445	174168	7	2753
2021/10/11	AL	Albania	EURO	475	174643	6	2759
2021/10/12	AL	Albania	EURO	325	174968	9	2768
2021/10/13	AL	Albania	EURO	195	175163	9	2777
2021/10/14	AL	Albania	EURO	501	175664	6	2783
2021/10/15	AL	Albania	EURO	508	176172	5	2788
2021/10/16	AL	Albania	EURO	495	176667	9	2797
2021/10/17	AL	Albania	EURO	441	177108	10	2807
2021/10/18	AL	Albania	EURO	428	177536	3	2810
2021/10/19	AL	Albania	EURO	435	177971	10	2820
2021/10/20	AL	Albania	EURO	217	178188	9	2829
2021/10/21	AL	Albania	EURO	616	178804	12	2841
2021/10/22	AL	Albania	EURO	659	179463	8	2849
2021/10/23	AL	Albania	EURO	566	180029	6	2855
2021/10/24	AL	Albania	EURO	594	180623	8	2863
2021/10/25	AL	Albania	EURO	629	181252	7	2870
2021/10/26	AL	Albania	EURO	444	181696	4	2874
2021/10/27	AL	Albania	EURO	264	181960	6	2880
2021/10/28	AL	Albania	EURO	650	182610	8	2888
2021/10/29	AL	Albania	EURO	672	183282	5	2893
2021/10/30	AL	Albania	EURO	591	183873	9	2902
2021/10/31	AL	Albania	EURO	467	184340	7	2909
2021/11/1	AL	Albania	EURO	547	184887	7	2916
2021/11/2	AL	Albania	EURO	413	185300	8	2924
2021/11/3	AL	Albania	EURO	197	185497	7	2931
2021/11/4	AL	Albania	EURO	725	186222	6	2937
2021/11/5	AL	Albania	EURO	571	186793	3	2940
2021/11/6	AL	Albania	EURO	570	187363	4	2944
2021/11/7	AL	Albania	EURO	631	187994	4	2948
2021/11/8	AL	Albania	EURO	563	188557	2	2950
2021/11/9	AL	Albania	EURO	568	189125	5	2955
2021/11/10	AL	Albania	EURO	230	189355	11	2966
2021/11/11	AL	Albania	EURO	770	190125	4	2970
2021/11/12	AL	Albania	EURO	690	190815	5	2975
2021/11/13	AL	Albania	EURO	625	191440	3	2978
2021/11/14	AL	Albania	EURO	573	192013	5	2983
2021/11/15	AL	Albania	EURO	587	192600	3	2986
2021/11/16	AL	Albania	EURO	475	193075	4	2990
2021/11/17	AL	Albania	EURO	194	193269	7	2997
2021/11/18	AL	Albania	EURO	587	193856	7	3004
2021/11/19	AL	Albania	EURO	616	194472	10	3014
2021/11/20	AL	Albania	EURO	549	195021	8	3022
2021/11/21	AL	Albania	EURO	502	195523	7	3029
2021/11/22	AL	Albania	EURO	465	195988	6	3035
2021/11/23	AL	Albania	EURO	405	196393	5	3040
2021/11/24	AL	Albania	EURO	218	196611	9	3049
2021/11/25	AL	Albania	EURO	556	197167	4	3053
2021/11/26	AL	Albania	EURO	609	197776	10	3063
2021/11/27	AL	Albania	EURO	516	198292	5	3068
2021/11/28	AL	Albania	EURO	440	198732	9	3077
2021/11/29	AL	Albania	EURO	405	199137	8	3085
2021/11/30	AL	Albania	EURO	418	199555	4	3089
2021/12/1	AL	Albania	EURO	195	199750	3	3092
2021/12/2	AL	Albania	EURO	195	199945	4	3096
2021/12/3	AL	Albania	EURO	228	200173	5	3101
2021/12/4	AL	Albania	EURO	466	200639	3	3104
2021/12/5	AL	Albania	EURO	406	201045	4	3108
2021/12/6	AL	Albania	EURO	357	201402	1	3109
2021/12/7	AL	Albania	EURO	328	201730	1	3110
2021/12/8	AL	Albania	EURO	172	201902	5	3115
2021/12/9	AL	Albania	EURO	393	202295	7	3122
2021/12/10	AL	Albania	EURO	346	202641	4	3126
2021/12/11	AL	Albania	EURO	222	202863	2	3128
2021/12/12	AL	Albania	EURO	352	203215	2	3130
2021/12/13	AL	Albania	EURO	309	203524	2	3132
2021/12/14	AL	Albania	EURO	263	203787	2	3134
2021/12/15	AL	Albania	EURO	138	203925	6	3140
2021/12/16	AL	Albania	EURO	376	204301	4	3144
2021/12/17	AL	Albania	EURO	326	204627	8	3152
2021/12/18	AL	Albania	EURO	301	204928	4	3156
2021/12/19	AL	Albania	EURO	296	205224	2	3158
2021/12/20	AL	Albania	EURO	325	205549	3	3161
2021/12/21	AL	Albania	EURO	228	205777	5	3166
2021/12/22	AL	Albania	EURO	120	205897	6	3172
2021/12/23	AL	Albania	EURO	376	206273	6	3178
2021/12/24	AL	Albania	EURO	343	206616	2	3180
2021/12/25	AL	Albania	EURO	319	206935	1	3181
2021/12/26	AL	Albania	EURO	286	207221	6	3187
2021/12/27	AL	Albania	EURO	321	207542	2	3189
2021/12/28	AL	Albania	EURO	167	207709	5	3194
2021/12/29	AL	Albania	EURO	168	207877	7	3201
2021/12/30	AL	Albania	EURO	475	208352	6	3207
2021/12/31	AL	Albania	EURO	547	208899	5	3212
2022/1/1	AL	Albania	EURO	617	209516	3	3215
2022/1/2	AL	Albania	EURO	708	210224	2	3217
2022/1/3	AL	Albania	EURO	482	210706	1	3218
2022/1/4	AL	Albania	EURO	179	210885	2	3220
2022/1/5	AL	Albania	EURO	335	211220	2	3222
2022/1/6	AL	Albania	EURO	801	212021	2	3224
2022/1/7	AL	Albania	EURO	1236	213257	4	3228
2022/1/8	AL	Albania	EURO	1648	214905	5	3233
2022/1/9	AL	Albania	EURO	1781	216686	0	3233
2022/1/10	AL	Albania	EURO	1801	218487	4	3237
2022/1/11	AL	Albania	EURO	1207	219694	3	3240
2022/1/12	AL	Albania	EURO	793	220487	1	3241
2022/1/13	AL	Albania	EURO	2177	222664	6	3247
2022/1/14	AL	Albania	EURO	1905	224569	6	3253
2022/1/15	AL	Albania	EURO	2029	226598	2	3255
2022/1/16	AL	Albania	EURO	2179	228777	7	3262
2022/1/17	AL	Albania	EURO	2163	230940	3	3265
2022/1/18	AL	Albania	EURO	1697	232637	4	3269
2022/1/19	AL	Albania	EURO	1017	233654	2	3271
2022/1/20	AL	Albania	EURO	2832	236486	6	3277
2022/1/21	AL	Albania	EURO	2643	239129	6	3283
2022/1/22	AL	Albania	EURO	2383	241512	3	3286
2022/1/23	AL	Albania	EURO	2670	244182	6	3292
2022/1/24	AL	Albania	EURO	2230	246412	5	3297
2022/1/25	AL	Albania	EURO	1658	248070	8	3305
2022/1/26	AL	Albania	EURO	789	248859	7	3312
2022/1/27	AL	Albania	EURO	2156	251015	5	3317
2022/1/28	AL	Albania	EURO	1562	252577	6	3323
2022/1/29	AL	Albania	EURO	1549	254126	6	3329
2022/1/30	AL	Albania	EURO	1615	255741	5	3334
2022/1/31	AL	Albania	EURO	1341	257082	3	3337
2022/2/1	AL	Albania	EURO	939	258021	5	3342
2022/2/2	AL	Albania	EURO	522	258543	4	3346
2022/2/3	AL	Albania	EURO	1533	260076	7	3353
2022/2/4	AL	Albania	EURO	1164	261240	9	3362
2022/2/5	AL	Albania	EURO	1001	262241	7	3369
2022/2/6	AL	Albania	EURO	931	263172	2	3371
2022/2/7	AL	Albania	EURO	793	263965	5	3376
2022/2/8	AL	Albania	EURO	659	264624	4	3380
2022/2/9	AL	Albania	EURO	251	264875	7	3387
2022/2/10	AL	Albania	EURO	841	265716	6	3393
2022/2/11	AL	Albania	EURO	700	266416	6	3399
2022/2/12	AL	Albania	EURO	604	267020	3	3402
2022/2/13	AL	Albania	EURO	531	267551	5	3407
2022/2/14	AL	Albania	EURO	457	268008	3	3410
2022/2/15	AL	Albania	EURO	296	268304	4	3414
2022/2/16	AL	Albania	EURO	187	268491	6	3420
2022/2/17	AL	Albania	EURO	449	268940	3	3423
2022/2/18	AL	Albania	EURO	361	269301	7	3430
2022/2/19	AL	Albania	EURO	300	269601	2	3432
2022/2/20	AL	Albania	EURO	303	269904	1	3433
2022/2/21	AL	Albania	EURO	260	270164	5	3438
2022/2/22	AL	Albania	EURO	206	270370	7	3445
2022/2/23	AL	Albania	EURO	85	270455	6	3451
2022/2/24	AL	Albania	EURO	279	270734	2	3453
2022/2/25	AL	Albania	EURO	213	270947	4	3457
2022/2/26	AL	Albania	EURO	194	271141	1	3458
2022/2/27	AL	Albania	EURO	173	271314	2	3460
2022/2/28	AL	Albania	EURO	111	271425	2	3462
2022/3/1	AL	Albania	EURO	102	271527	2	3464
2022/3/2	AL	Albania	EURO	36	271563	5	3469
2022/3/3	AL	Albania	EURO	139	271702	3	3472
2022/3/4	AL	Albania	EURO	123	271825	2	3474
2022/3/5	AL	Albania	EURO	95	271920	2	3476
2022/3/6	AL	Albania	EURO	110	272030	2	3478
2022/3/7	AL	Albania	EURO	102	272132	1	3479
2022/3/8	AL	Albania	EURO	78	272210	3	3482
2022/3/9	AL	Albania	EURO	40	272250	1	3483
2022/3/10	AL	Albania	EURO	87	272337	0	3483
2022/3/11	AL	Albania	EURO	75	272412	0	3483
2022/3/12	AL	Albania	EURO	67	272479	1	3484
2022/3/13	AL	Albania	EURO	73	272552	1	3485
2022/3/14	AL	Albania	EURO	69	272621	0	3485
2022/3/15	AL	Albania	EURO	42	272663	0	3485
2022/3/16	AL	Albania	EURO	26	272689	0	3485
2022/3/17	AL	Albania	EURO	22	272711	1	3486
2022/3/18	AL	Albania	EURO	93	272804	1	3487
2022/3/19	AL	Albania	EURO	81	272885	0	3487
2022/3/20	AL	Albania	EURO	76	272961	0	3487
2022/3/21	AL	Albania	EURO	79	273040	0	3487
2022/3/22	AL	Albania	EURO	48	273088	0	3487
2022/3/23	AL	Albania	EURO	22	273110	1	3488
2022/3/24	AL	Albania	EURO	36	273146	1	3489
2022/3/25	AL	Albania	EURO	18	273164	0	3489
2022/3/26	AL	Albania	EURO	93	273257	0	3489
2022/3/27	AL	Albania	EURO	61	273318	1	3490
2022/3/28	AL	Albania	EURO	69	273387	1	3491
2022/3/29	AL	Albania	EURO	45	273432	0	3491
2022/3/30	AL	Albania	EURO	27	273459	1	3492
2022/3/31	AL	Albania	EURO	70	273529	0	3492
2022/4/1	AL	Albania	EURO	79	273608	0	3492
2022/4/2	AL	Albania	EURO	69	273677	0	3492
2022/4/3	AL	Albania	EURO	82	273759	0	3492
2022/4/4	AL	Albania	EURO	64	273823	0	3492
2022/4/5	AL	Albania	EURO	47	273870	0	3492
2022/4/6	AL	Albania	EURO	43	273913	0	3492
2022/4/7	AL	Albania	EURO	87	274000	0	3492
2022/4/8	AL	Albania	EURO	55	274055	0	3492
2022/4/9	AL	Albania	EURO	0	274055	0	3492
2022/4/10	AL	Albania	EURO	53	274108	0	3492
2022/4/11	AL	Albania	EURO	28	274136	0	3492
2022/4/12	AL	Albania	EURO	55	274191	0	3492
2022/4/13	AL	Albania	EURO	28	274219	1	3493
2022/4/14	AL	Albania	EURO	17	274236	1	3494
2022/4/15	AL	Albania	EURO	36	274272	0	3494
2022/4/16	AL	Albania	EURO	48	274320	0	3494
2022/4/17	AL	Albania	EURO	56	274376	1	3495
2022/4/18	AL	Albania	EURO	53	274429	0	3495
2022/4/19	AL	Albania	EURO	33	274462	1	3496
2022/4/20	AL	Albania	EURO	42	274504	0	3496
2022/4/21	AL	Albania	EURO	16	274520	0	3496
2022/4/22	AL	Albania	EURO	15	274535	0	3496
2022/4/23	AL	Albania	EURO	71	274606	0	3496
2022/4/24	AL	Albania	EURO	79	274685	0	3496
2022/4/25	AL	Albania	EURO	52	274737	0	3496
2022/4/26	AL	Albania	EURO	54	274791	0	3496
2022/4/27	AL	Albania	EURO	37	274828	0	3496
2022/4/28	AL	Albania	EURO	6	274834	0	3496
2022/4/29	AL	Albania	EURO	28	274862	0	3496
2022/4/30	AL	Albania	EURO	67	274929	0	3496
2022/5/1	AL	Albania	EURO	73	275002	0	3496
2022/5/2	AL	Albania	EURO	53	275055	0	3496
2022/5/3	AL	Albania	EURO	52	275107	0	3496
2022/5/4	AL	Albania	EURO	60	275167	0	3496
2022/5/5	AL	Albania	EURO	10	275177	0	3496
2022/5/6	AL	Albania	EURO	14	275191	0	3496
2022/5/7	AL	Albania	EURO	20	275211	0	3496
2022/5/8	AL	Albania	EURO	55	275266	0	3496
2022/5/9	AL	Albania	EURO	44	275310	0	3496
2022/5/10	AL	Albania	EURO	31	275341	0	3496
2022/5/11	AL	Albania	EURO	25	275366	1	3497
2022/5/12	AL	Albania	EURO	6	275372	0	3497
2022/5/13	AL	Albania	EURO	44	275416	0	3497
2022/5/14	AL	Albania	EURO	24	275440	0	3497
2022/5/15	AL	Albania	EURO	45	275485	0	3497
2022/5/16	AL	Albania	EURO	49	275534	0	3497
2022/5/17	AL	Albania	EURO	40	275574	0	3497
2022/5/18	AL	Albania	EURO	41	275615	0	3497
2022/5/19	AL	Albania	EURO	6	275621	0	3497
2022/5/20	AL	Albania	EURO	67	275688	0	3497
2022/5/21	AL	Albania	EURO	44	275732	0	3497
2022/5/22	AL	Albania	EURO	42	275774	0	3497
2022/5/23	AL	Albania	EURO	28	275802	0	3497
2022/5/24	AL	Albania	EURO	36	275838	0	3497
2022/5/25	AL	Albania	EURO	26	275864	0	3497
2022/5/26	AL	Albania	EURO	17	275881	0	3497
2022/5/27	AL	Albania	EURO	58	275939	0	3497
2022/5/28	AL	Albania	EURO	46	275985	0	3497
2022/5/29	AL	Albania	EURO	27	276012	0	3497
2022/5/30	AL	Albania	EURO	36	276048	0	3497
2022/5/31	AL	Albania	EURO	33	276081	0	3497
2022/6/1	AL	Albania	EURO	20	276101	0	3497
2022/6/2	AL	Albania	EURO	20	276121	0	3497
2022/6/3	AL	Albania	EURO	51	276172	0	3497
2022/6/4	AL	Albania	EURO	49	276221	0	3497
2022/6/5	AL	Albania	EURO	53	276274	0	3497
2022/6/6	AL	Albania	EURO	36	276310	0	3497
2022/6/7	AL	Albania	EURO	32	276342	0	3497
2022/6/8	AL	Albania	EURO	59	276401	0	3497
2022/6/9	AL	Albania	EURO	14	276415	0	3497
2022/6/10	AL	Albania	EURO	53	276468	0	3497
2022/6/11	AL	Albania	EURO	50	276518	0	3497
2022/6/12	AL	Albania	EURO	65	276583	0	3497
2022/6/13	AL	Albania	EURO	55	276638	0	3497
2022/6/14	AL	Albania	EURO	52	276690	0	3497
2022/6/15	AL	Albania	EURO	41	276731	0	3497
2022/6/16	AL	Albania	EURO	7	276738	0	3497
2022/6/17	AL	Albania	EURO	83	276821	0	3497
2022/6/18	AL	Albania	EURO	92	276913	0	3497
2022/6/19	AL	Albania	EURO	113	277026	0	3497
2022/6/20	AL	Albania	EURO	115	277141	0	3497
2022/6/21	AL	Albania	EURO	129	277270	0	3497
2022/6/22	AL	Albania	EURO	139	277409	0	3497
2022/6/23	AL	Albania	EURO	35	277444	0	3497
2022/6/24	AL	Albania	EURO	219	277663	0	3497
2022/6/25	AL	Albania	EURO	277	277940	0	3497
2022/6/26	AL	Albania	EURO	271	278211	0	3497
2022/6/27	AL	Albania	EURO	293	278504	0	3497
2022/6/28	AL	Albania	EURO	289	278793	0	3497
2022/6/29	AL	Albania	EURO	284	279077	0	3497
2022/6/30	AL	Albania	EURO	90	279167	1	3498
2020/3/1	DZ	Algeria	AFRO	0	1	0	0
2020/3/2	DZ	Algeria	AFRO	0	1	0	0
2020/3/3	DZ	Algeria	AFRO	4	5	0	0
2020/3/4	DZ	Algeria	AFRO	2	7	0	0
2020/3/5	DZ	Algeria	AFRO	10	17	0	0
2020/3/6	DZ	Algeria	AFRO	0	17	0	0
2020/3/7	DZ	Algeria	AFRO	0	17	0	0
2020/3/8	DZ	Algeria	AFRO	2	19	0	0
2020/3/9	DZ	Algeria	AFRO	1	20	0	0
2020/3/10	DZ	Algeria	AFRO	0	20	0	0
2020/3/11	DZ	Algeria	AFRO	0	20	0	0
2020/3/12	DZ	Algeria	AFRO	0	20	0	0
2020/3/13	DZ	Algeria	AFRO	5	25	0	0
2020/3/14	DZ	Algeria	AFRO	0	25	0	0
2020/3/15	DZ	Algeria	AFRO	12	37	0	0
2020/3/16	DZ	Algeria	AFRO	11	48	0	0
2020/3/17	DZ	Algeria	AFRO	12	60	0	0
2020/3/18	DZ	Algeria	AFRO	7	67	0	0
2020/3/19	DZ	Algeria	AFRO	5	72	0	0
2020/3/20	DZ	Algeria	AFRO	10	82	0	0
2020/3/21	DZ	Algeria	AFRO	12	94	0	0
2020/3/22	DZ	Algeria	AFRO	45	139	0	0
2020/3/23	DZ	Algeria	AFRO	61	200	0	0
2020/3/24	DZ	Algeria	AFRO	31	231	0	0
2020/3/25	DZ	Algeria	AFRO	36	267	0	0
2020/3/26	DZ	Algeria	AFRO	38	305	0	0
2020/3/27	DZ	Algeria	AFRO	62	367	0	0
2020/3/28	DZ	Algeria	AFRO	42	409	0	0
2020/3/29	DZ	Algeria	AFRO	45	454	30	30
2020/3/30	DZ	Algeria	AFRO	57	511	0	30
2020/3/31	DZ	Algeria	AFRO	73	584	5	35
2020/4/1	DZ	Algeria	AFRO	132	716	9	44
2020/4/2	DZ	Algeria	AFRO	106	822	14	58
2020/4/3	DZ	Algeria	AFRO	164	986	25	83
2020/4/4	DZ	Algeria	AFRO	185	1171	22	105
2020/4/5	DZ	Algeria	AFRO	80	1251	25	130
2020/4/6	DZ	Algeria	AFRO	70	1321	22	152
2020/4/7	DZ	Algeria	AFRO	102	1423	21	173
2020/4/8	DZ	Algeria	AFRO	45	1468	21	194
2020/4/9	DZ	Algeria	AFRO	104	1572	12	206
2020/4/10	DZ	Algeria	AFRO	94	1666	30	236
2020/4/11	DZ	Algeria	AFRO	95	1761	21	257
2020/4/12	DZ	Algeria	AFRO	64	1825	19	276
2020/4/13	DZ	Algeria	AFRO	89	1914	18	294
2020/4/14	DZ	Algeria	AFRO	69	1983	20	314
2020/4/15	DZ	Algeria	AFRO	87	2070	13	327
2020/4/16	DZ	Algeria	AFRO	90	2160	10	337
2020/4/17	DZ	Algeria	AFRO	108	2268	12	349
2020/4/18	DZ	Algeria	AFRO	150	2418	16	365
2020/4/19	DZ	Algeria	AFRO	116	2534	3	368
2020/4/20	DZ	Algeria	AFRO	95	2629	8	376
2020/4/21	DZ	Algeria	AFRO	89	2718	9	385
2020/4/22	DZ	Algeria	AFRO	93	2811	8	393
2020/4/23	DZ	Algeria	AFRO	99	2910	10	403
2020/4/24	DZ	Algeria	AFRO	97	3007	5	408
2020/4/25	DZ	Algeria	AFRO	120	3127	8	416
2020/4/26	DZ	Algeria	AFRO	129	3256	0	416
2020/4/27	DZ	Algeria	AFRO	126	3382	6	422
2020/4/28	DZ	Algeria	AFRO	135	3517	7	429
2020/4/29	DZ	Algeria	AFRO	132	3649	5	434
2020/4/30	DZ	Algeria	AFRO	199	3848	7	441
2020/5/1	DZ	Algeria	AFRO	158	4006	6	447
2020/5/2	DZ	Algeria	AFRO	148	4154	3	450
2020/5/3	DZ	Algeria	AFRO	141	4295	6	456
2020/5/4	DZ	Algeria	AFRO	179	4474	4	460
2020/5/5	DZ	Algeria	AFRO	174	4648	2	462
2020/5/6	DZ	Algeria	AFRO	190	4838	5	467
2020/5/7	DZ	Algeria	AFRO	159	4997	6	473
2020/5/8	DZ	Algeria	AFRO	185	5182	7	480
2020/5/9	DZ	Algeria	AFRO	187	5369	5	485
2020/5/10	DZ	Algeria	AFRO	189	5558	6	491
2020/5/11	DZ	Algeria	AFRO	165	5723	8	499
2020/5/12	DZ	Algeria	AFRO	168	5891	5	504
2020/5/13	DZ	Algeria	AFRO	176	6067	8	512
2020/5/14	DZ	Algeria	AFRO	186	6253	7	519
2020/5/15	DZ	Algeria	AFRO	189	6442	7	526
2020/5/16	DZ	Algeria	AFRO	188	6630	7	533
2020/5/17	DZ	Algeria	AFRO	191	6821	6	539
2020/5/18	DZ	Algeria	AFRO	198	7019	6	545
2020/5/19	DZ	Algeria	AFRO	182	7201	7	552
2020/5/20	DZ	Algeria	AFRO	176	7377	6	558
2020/5/21	DZ	Algeria	AFRO	165	7542	7	565
2020/5/22	DZ	Algeria	AFRO	186	7728	7	572
2020/5/23	DZ	Algeria	AFRO	190	7918	7	579
2020/5/24	DZ	Algeria	AFRO	195	8113	10	589
2020/5/25	DZ	Algeria	AFRO	193	8306	8	597
2020/5/26	DZ	Algeria	AFRO	197	8503	9	606
2020/5/27	DZ	Algeria	AFRO	194	8697	8	614
2020/5/28	DZ	Algeria	AFRO	160	8857	6	620
2020/5/29	DZ	Algeria	AFRO	140	8997	7	627
2020/5/30	DZ	Algeria	AFRO	137	9134	8	635
2020/5/31	DZ	Algeria	AFRO	133	9267	8	643
2020/6/1	DZ	Algeria	AFRO	127	9394	7	650
2020/6/2	DZ	Algeria	AFRO	119	9513	8	658
2020/6/3	DZ	Algeria	AFRO	113	9626	6	664
2020/6/4	DZ	Algeria	AFRO	107	9733	6	670
2020/6/5	DZ	Algeria	AFRO	98	9831	8	678
2020/6/6	DZ	Algeria	AFRO	104	9935	9	687
2020/6/7	DZ	Algeria	AFRO	115	10050	8	695
2020/6/8	DZ	Algeria	AFRO	104	10154	0	695
2020/6/9	DZ	Algeria	AFRO	111	10265	8	703
2020/6/10	DZ	Algeria	AFRO	117	10382	9	712
2020/6/11	DZ	Algeria	AFRO	102	10484	8	720
2020/6/12	DZ	Algeria	AFRO	105	10589	9	729
2020/6/13	DZ	Algeria	AFRO	109	10698	10	739
2020/6/14	DZ	Algeria	AFRO	112	10810	9	748
2020/6/15	DZ	Algeria	AFRO	109	10919	7	755
2020/6/16	DZ	Algeria	AFRO	119	11038	10	765
2020/6/17	DZ	Algeria	AFRO	109	11147	11	776
2020/6/18	DZ	Algeria	AFRO	121	11268	11	787
2020/6/19	DZ	Algeria	AFRO	117	11385	12	799
2020/6/20	DZ	Algeria	AFRO	119	11504	14	813
2020/6/21	DZ	Algeria	AFRO	127	11631	12	825
2020/6/22	DZ	Algeria	AFRO	140	11771	8	833
2020/6/23	DZ	Algeria	AFRO	149	11920	7	840
2020/6/24	DZ	Algeria	AFRO	156	12076	9	849
2020/6/25	DZ	Algeria	AFRO	172	12248	8	857
2020/6/26	DZ	Algeria	AFRO	197	12445	9	866
2020/6/27	DZ	Algeria	AFRO	240	12685	7	873
2020/6/28	DZ	Algeria	AFRO	283	12968	7	880
2020/6/29	DZ	Algeria	AFRO	305	13273	5	885
2020/6/30	DZ	Algeria	AFRO	298	13571	8	893
2020/7/1	DZ	Algeria	AFRO	336	13907	7	900
2020/7/2	DZ	Algeria	AFRO	365	14272	8	908
2020/7/3	DZ	Algeria	AFRO	385	14657	8	916
2020/7/4	DZ	Algeria	AFRO	413	15070	9	925
2020/7/5	DZ	Algeria	AFRO	430	15500	9	934
2020/7/6	DZ	Algeria	AFRO	441	15941	6	940
2020/7/7	DZ	Algeria	AFRO	463	16404	7	947
2020/7/8	DZ	Algeria	AFRO	475	16879	9	956
2020/7/9	DZ	Algeria	AFRO	469	17348	10	966
2020/7/10	DZ	Algeria	AFRO	460	17808	10	976
2020/7/11	DZ	Algeria	AFRO	434	18242	8	984
2020/7/12	DZ	Algeria	AFRO	470	18712	8	992
2020/7/13	DZ	Algeria	AFRO	483	19195	7	999
2020/7/14	DZ	Algeria	AFRO	494	19689	7	1006
2020/7/15	DZ	Algeria	AFRO	527	20216	10	1016
2020/7/16	DZ	Algeria	AFRO	554	20770	12	1028
2020/7/17	DZ	Algeria	AFRO	585	21355	12	1040
2020/7/18	DZ	Algeria	AFRO	593	21948	5	1045
2020/7/19	DZ	Algeria	AFRO	601	22549	11	1056
2020/7/20	DZ	Algeria	AFRO	535	23084	10	1066
2020/7/21	DZ	Algeria	AFRO	607	23691	9	1075
2020/7/22	DZ	Algeria	AFRO	587	24278	13	1088
2020/7/23	DZ	Algeria	AFRO	594	24872	11	1099
2020/7/24	DZ	Algeria	AFRO	612	25484	13	1112
2020/7/25	DZ	Algeria	AFRO	675	26159	12	1124
2020/7/26	DZ	Algeria	AFRO	605	26764	10	1134
2020/7/27	DZ	Algeria	AFRO	593	27357	9	1143
2020/7/28	DZ	Algeria	AFRO	616	27973	8	1151
2020/7/29	DZ	Algeria	AFRO	642	28615	11	1162
2020/7/30	DZ	Algeria	AFRO	614	29229	12	1174
2020/7/31	DZ	Algeria	AFRO	602	29831	14	1188
2020/8/1	DZ	Algeria	AFRO	563	30394	10	1198
2020/8/2	DZ	Algeria	AFRO	556	30950	13	1211
2020/8/3	DZ	Algeria	AFRO	515	31465	8	1219
2020/8/4	DZ	Algeria	AFRO	507	31972	8	1227
2020/8/5	DZ	Algeria	AFRO	532	32504	9	1236
2020/8/6	DZ	Algeria	AFRO	551	33055	13	1249
2020/8/7	DZ	Algeria	AFRO	571	33626	12	1261
2020/8/8	DZ	Algeria	AFRO	529	34155	9	1270
2020/8/9	DZ	Algeria	AFRO	538	34693	11	1281
2020/8/10	DZ	Algeria	AFRO	521	35214	9	1290
2020/8/11	DZ	Algeria	AFRO	498	35712	10	1300
2020/8/12	DZ	Algeria	AFRO	492	36204	10	1310
2020/8/13	DZ	Algeria	AFRO	495	36699	11	1321
2020/8/14	DZ	Algeria	AFRO	488	37187	8	1329
2020/8/15	DZ	Algeria	AFRO	477	37664	10	1339
2020/8/16	DZ	Algeria	AFRO	469	38133	9	1348
2020/8/17	DZ	Algeria	AFRO	450	38583	10	1358
2020/8/18	DZ	Algeria	AFRO	442	39025	9	1367
2020/8/19	DZ	Algeria	AFRO	419	39444	0	1367
2020/8/20	DZ	Algeria	AFRO	403	39847	23	1390
2020/8/21	DZ	Algeria	AFRO	411	40258	9	1399
2020/8/22	DZ	Algeria	AFRO	409	40667	7	1406
2020/8/23	DZ	Algeria	AFRO	401	41068	6	1412
2020/8/24	DZ	Algeria	AFRO	392	41460	11	1423
2020/8/25	DZ	Algeria	AFRO	398	41858	21	1444
2020/8/26	DZ	Algeria	AFRO	370	42228	10	1454
2020/8/27	DZ	Algeria	AFRO	391	42619	9	1463
2020/8/28	DZ	Algeria	AFRO	397	43016	10	1473
2020/8/29	DZ	Algeria	AFRO	387	43403	8	1481
2020/8/30	DZ	Algeria	AFRO	379	43782	8	1489
2020/8/31	DZ	Algeria	AFRO	364	44146	10	1499
2020/9/1	DZ	Algeria	AFRO	348	44494	9	1508
2020/9/2	DZ	Algeria	AFRO	339	44833	8	1516
2020/9/3	DZ	Algeria	AFRO	325	45158	7	1523
2020/9/4	DZ	Algeria	AFRO	311	45469	6	1529
2020/9/5	DZ	Algeria	AFRO	304	45773	8	1537
2020/9/6	DZ	Algeria	AFRO	298	46071	10	1547
2020/9/7	DZ	Algeria	AFRO	293	46364	7	1554
2020/9/8	DZ	Algeria	AFRO	289	46653	6	1560
2020/9/9	DZ	Algeria	AFRO	285	46938	9	1569
2020/9/10	DZ	Algeria	AFRO	278	47216	10	1579
2020/9/11	DZ	Algeria	AFRO	272	47488	10	1589
2020/9/12	DZ	Algeria	AFRO	264	47752	8	1597
2020/9/13	DZ	Algeria	AFRO	255	48007	6	1603
2020/9/14	DZ	Algeria	AFRO	247	48254	7	1610
2020/9/15	DZ	Algeria	AFRO	242	48496	8	1618
2020/9/16	DZ	Algeria	AFRO	238	48734	12	1630
2020/9/17	DZ	Algeria	AFRO	232	48966	13	1643
2020/9/18	DZ	Algeria	AFRO	228	49194	9	1652
2020/9/19	DZ	Algeria	AFRO	219	49413	5	1657
2020/9/20	DZ	Algeria	AFRO	210	49623	6	1663
2020/9/21	DZ	Algeria	AFRO	203	49826	7	1670
2020/9/22	DZ	Algeria	AFRO	197	50023	7	1677
2020/9/23	DZ	Algeria	AFRO	191	50214	10	1687
2020/9/24	DZ	Algeria	AFRO	186	50400	9	1696
2020/9/25	DZ	Algeria	AFRO	179	50579	5	1701
2020/9/26	DZ	Algeria	AFRO	175	50754	4	1705
2020/9/27	DZ	Algeria	AFRO	160	50914	4	1709
2020/9/28	DZ	Algeria	AFRO	153	51067	3	1712
2020/9/29	DZ	Algeria	AFRO	146	51213	5	1717
2020/9/30	DZ	Algeria	AFRO	155	51368	7	1724
2020/10/1	DZ	Algeria	AFRO	162	51530	10	1734
2020/10/2	DZ	Algeria	AFRO	160	51690	7	1741
2020/10/3	DZ	Algeria	AFRO	157	51847	8	1749
2020/10/4	DZ	Algeria	AFRO	148	51995	7	1756
2020/10/5	DZ	Algeria	AFRO	141	52136	4	1760
2020/10/6	DZ	Algeria	AFRO	134	52270	8	1768
2020/10/7	DZ	Algeria	AFRO	129	52399	5	1773
2020/10/8	DZ	Algeria	AFRO	121	52520	6	1779
2020/10/9	DZ	Algeria	AFRO	138	52658	4	1783
2020/10/10	DZ	Algeria	AFRO	146	52804	6	1789
2020/10/11	DZ	Algeria	AFRO	136	52940	6	1795
2020/10/12	DZ	Algeria	AFRO	132	53072	6	1801
2020/10/13	DZ	Algeria	AFRO	153	53225	8	1809
2020/10/14	DZ	Algeria	AFRO	174	53399	9	1818
2020/10/15	DZ	Algeria	AFRO	185	53584	9	1827
2020/10/16	DZ	Algeria	AFRO	193	53777	9	1836
2020/10/17	DZ	Algeria	AFRO	221	53998	5	1841
2020/10/18	DZ	Algeria	AFRO	205	54203	5	1846
2020/10/19	DZ	Algeria	AFRO	199	54402	10	1856
2020/10/20	DZ	Algeria	AFRO	214	54616	9	1865
2020/10/21	DZ	Algeria	AFRO	223	54839	8	1873
2020/10/22	DZ	Algeria	AFRO	252	55091	7	1880
2020/10/23	DZ	Algeria	AFRO	266	55357	8	1888
2020/10/24	DZ	Algeria	AFRO	273	55630	9	1897
2020/10/25	DZ	Algeria	AFRO	0	55630	0	1897
2020/10/26	DZ	Algeria	AFRO	0	55630	0	1897
2020/10/27	DZ	Algeria	AFRO	789	56419	25	1922
2020/10/28	DZ	Algeria	AFRO	287	56706	9	1931
2020/10/29	DZ	Algeria	AFRO	320	57026	10	1941
2020/10/30	DZ	Algeria	AFRO	306	57332	8	1949
2020/10/31	DZ	Algeria	AFRO	319	57651	7	1956
2020/11/1	DZ	Algeria	AFRO	291	57942	8	1964
2020/11/2	DZ	Algeria	AFRO	330	58272	9	1973
2020/11/3	DZ	Algeria	AFRO	302	58574	7	1980
2020/11/4	DZ	Algeria	AFRO	405	58979	9	1989
2020/11/5	DZ	Algeria	AFRO	548	59527	10	1999
2020/11/6	DZ	Algeria	AFRO	642	60169	12	2011
2020/11/7	DZ	Algeria	AFRO	631	60800	13	2024
2020/11/8	DZ	Algeria	AFRO	581	61381	12	2036
2020/11/9	DZ	Algeria	AFRO	670	62051	12	2048
2020/11/10	DZ	Algeria	AFRO	642	62693	14	2062
2020/11/11	DZ	Algeria	AFRO	753	63446	15	2077
2020/11/12	DZ	Algeria	AFRO	811	64257	16	2093
2020/11/13	DZ	Algeria	AFRO	851	65108	18	2111
2020/11/14	DZ	Algeria	AFRO	867	65975	14	2125
2020/11/15	DZ	Algeria	AFRO	844	66819	14	2139
2020/11/16	DZ	Algeria	AFRO	860	67679	15	2154
2020/11/17	DZ	Algeria	AFRO	910	68589	14	2168
2020/11/18	DZ	Algeria	AFRO	1002	69591	18	2186
2020/11/19	DZ	Algeria	AFRO	1038	70629	20	2206
2020/11/20	DZ	Algeria	AFRO	1023	71652	18	2224
2020/11/21	DZ	Algeria	AFRO	1103	72755	15	2239
2020/11/22	DZ	Algeria	AFRO	1019	73774	19	2258
2020/11/23	DZ	Algeria	AFRO	1088	74862	17	2275
2020/11/24	DZ	Algeria	AFRO	1005	75867	19	2294
2020/11/25	DZ	Algeria	AFRO	1133	77000	15	2309
2020/11/26	DZ	Algeria	AFRO	1025	78025	20	2329
2020/11/27	DZ	Algeria	AFRO	1085	79110	23	2352
2020/11/28	DZ	Algeria	AFRO	1058	80168	20	2372
2020/11/29	DZ	Algeria	AFRO	1044	81212	21	2393
2020/11/30	DZ	Algeria	AFRO	1009	82221	17	2410
2020/12/1	DZ	Algeria	AFRO	978	83199	21	2431
2020/12/2	DZ	Algeria	AFRO	953	84152	16	2447
2020/12/3	DZ	Algeria	AFRO	932	85084	17	2464
2020/12/4	DZ	Algeria	AFRO	843	85927	16	2480
2020/12/5	DZ	Algeria	AFRO	803	86730	12	2492
2020/12/6	DZ	Algeria	AFRO	772	87502	9	2501
2020/12/7	DZ	Algeria	AFRO	750	88252	15	2516
2020/12/8	DZ	Algeria	AFRO	573	88825	11	2527
2020/12/9	DZ	Algeria	AFRO	591	89416	12	2539
2020/12/10	DZ	Algeria	AFRO	598	90014	15	2554
2020/12/11	DZ	Algeria	AFRO	565	90579	10	2564
2020/12/12	DZ	Algeria	AFRO	542	91121	11	2575
2020/12/13	DZ	Algeria	AFRO	517	91638	9	2584
2020/12/14	DZ	Algeria	AFRO	464	92102	12	2596
2020/12/15	DZ	Algeria	AFRO	495	92597	13	2609
2020/12/16	DZ	Algeria	AFRO	468	93065	14	2623
2020/12/17	DZ	Algeria	AFRO	442	93507	8	2631
2020/12/18	DZ	Algeria	AFRO	426	93933	9	2640
2020/12/19	DZ	Algeria	AFRO	438	94371	7	2647
2020/12/20	DZ	Algeria	AFRO	410	94781	12	2659
[truncated: 199,925 more rows]
