# Supplementary material for: Prediction of cross-border spread of the COVID-19 pandemic: A predictive model for imported cases outside China
Source: PLoS One. 2024 Apr 9;19(4):e0301420. doi: 10.1371/journal.pone.0301420 (PMC11003692; doi:10.1371/journal.pone.0301420)
Supplement: S3 Dataset — This data is used to predict the prevalence of COVID-19 abroad. (CSV) [file pone.0301420.s003.csv]

	X	X.1	country	left	peak	right	s	b	g	I	residual	peakindex	fit_peakindex
1	0	1	AGO	373	3933	457	4705.309043	0.662859085	0.014722625	14.88607595	3899.720772	417	403
2	1	2	ARG	334	422035	467	411484.1034	0.006205329	0.015211174	17313	371456.7165	355	358
3	2	3	ARM	10	6045	63	37479.00859	0	0.023985289	5742	2318.899559	10	10
4	3	4	AUS	99	6748	277	61069.29801	0.041595779	0.146176421	5.5	2810.822319	182	180
5	4	5	AUS	515	31900	662	46255.00001	0.028439036	0.012930991	13.75	37400.31541	621	604
6	5	6	BEL	12	5021	33	14435.4418	0.304478257	0.125479491	27	710.9693437	33	33
7	6	7	BGD	33	51182	172	74213.91537	0.025041846	0.011887511	13	79560.97159	98	99
8	7	8	BGD	427	190052	568	275575.4668	0.00795258	0.024349661	13	294108.63	502	490
9	8	9	BGR	52	46660	195	355784.301	0.004463986	0.087694332	1445.25	36693.01029	118	122
10	9	10	BGR	380	64207	492	337087.1096	0.002812906	0.050774743	4586.25	86525.74203	464	466
11	10	11	BOL	9	21931	176	219310.0281	0.0055716	0.074658926	2494	13956.2856	80	82
12	11	12	BOL	321	38721	491	221678.0981	0.005541118	0.060115248	1459	46575.79687	399	398
13	12	13	BRA	50	642267	227	626210.4346	0.001452881	0.003757407	24921	1341248.632	147	122
14	13	14	BRA	245	1059024	655	529512.2249	0.000856193	0.001708089	325503.75	4678447.61	387	305
15	14	15	CAN	210	21054	386	120534.2388	0.011998335	0.007109375	3.75	227020.9865	337	308
16	15	16	CAN	40	111549.5096	152	108760.8284	0.016059597	0.071618942	1489.5	27735.9562	84	84
17	16	17	CAN	405	119811	515	401367.1664	0.002661781	0.048917958	45308	113199.4492	439	438
18	17	18	CHE	487	37318	586	125015.2923	0.012099021	0.051712312	778.75	20869.47724	550	545
19	18	19	CHL	352	101152	556	146670.4013	0.026890439	0.011126359	60	296596.408	452	382
20	19	20	CIV	490	3585	590	8604.000203	0.237997235	0.054836362	456	4747.790785	525	515
21	20	21	CPV	303	1805	330	6904.153375	0.887503896	0.208648297	30.991832	1726.343377	317	318
22	21	22	CZE	85	169786	145	246189.6552	0.016127493	0.03323624	1790	176186.7064	111	105
23	22	23	DEU	395	289150	526	693959.2736	0.001599877	0.040239298	93006.75	349516.0644	438	426
24	23	24	DEU	620	803855	679	783758.3997	0.00193015	0.007510713	77942	708951.4772	661	655
25	24	25	DNK	215	14237	317	108556.8134	0.007536656	0.054819191	5585.25	20085.35217	282	270
26	25	26	DNK	317	13876	416	79439.73135	0.016338589	0.065293144	2424.75	12210.82271	374	365
27	26	27	EGY	75	21452	179	143192.1005	0.011267888	0.087350833	3872.25	8832.655896	119	115
28	27	28	EGY	299	17816	348	25833.20204	0.072319172	0.041402277	6202.5	4488.105416	314	315
29	28	29	EGY	400	16425	525	109636.8795	0.011531368	0.072007243	4742.5	18346.79767	450	442
30	29	30	ESP	23	107528	138	155915.6044	0.025177386	0.044090922	7.5	53619.51683	61	58
31	30	31	ESP	505	478003	619	466052.7838	0.012301845	0.026732765	3	508289.4367	541	533
32	31	32	ESP	311	361928	406	696710.7862	0.005714004	0.036926242	4	814293.6701	359	351
33	32	33	ETH	465	19443	608	46663.20042	0.038247434	0.036125664	11	24043.92559	527	535
34	33	34	FRA	240	649698	303	2176488.946	0.000759526	0.077448924	160594	492575.872	269	266
35	34	35	FRA	395	470191	510	458436.1616	0.003798835	0.018001718	129081.5	533984.1829	419	413
36	35	36	FRA	521	303038	615	583348.4382	0.003113926	0.034413202	29211	131406.4137	556	551
37	36	37	GBR	230	860907.0213	438	430453.5678	0.001445225	0.006570075	101512.5	2378557.517	329	286
38	37	38	GBR	500	579882	540	840828.7454	0.002410773	0.034411246	97147.5	305890.6339	524	521
39	38	39	GEO	163	18699	268	44877.60821	0.020616751	0.026055223	693	21621.32405	249	240
40	39	40	GEO	268	67176	391	448399.8131	0.003715432	0.088915449	693	55269.5591	347	347
41	40	41	GEO	395	64844	466	48100.04953	0.032400432	0.005644175	21321	26759.74102	429	416
42	41	42	GRC	6	3269	35	3187.339552	0.451400554	0.019890194	1366.5	400.1390475	23	23
43	42	43	HRV	294	1917	319	17348.83786	0.011998141	0	1036	440.8182918	319	319
44	43	44	HUN	141	76196	295	182870.6549	0.006268665	0.031100001	32.33333333	74891.11788	262	258
45	44	45	HUN	295	122641	481	410847.4489	0.005051396	0.069270587	53.88888889	152383.6553	377	365
46	45	46	HUN	568	137828	631	134382.4369	0.017788331	0.002312639	32.33333333	99648.07683	621	623
47	46	47	IDN	440	639302	536	623319.6284	0.004162971	0.009992703	166	886721.3501	495	486
48	47	48	IND	100	1286808	266	670749.567	0.001386994	0	139894.5	3012196.116	187	266
49	48	49	IND	370	5356210	471	211020.884	0.999990438	0.004872606	1120590	1161205.209	420	381
50	49	50	IRL	346	7956	422	7757.972942	0.56433064	0.004762854	210	4645.708202	383	365
51	50	51	IRN	230	188458	330	362781.752	0.00278426	0.029124495	44883.75	154953.3791	275	267
52	51	52	IRN	330	329397	465	321161.263	0.003314752	0.006960979	1298.435065	761246.8973	415	414
53	52	53	IRN	485	537516	601	239689.5994	0.003173803	0.003476179	152170	1137512.443	531	519
54	53	54	IRQ	85	60775	293	116991.8791	0.005612761	0.012358312	2832	92777.8932	191	183
55	54	55	IRQ	335	107133	433	766002.6441	0.001139674	0.053435577	22180.5	82331.68477	411	407
56	55	56	IRQ	460	160862	601	386068.8029	0.002617727	0.032106522	28541.5	152457.7526	516	505
57	56	57	ISR	26	81331	114	542884.7296	0.003121959	0.103989352	17311.5	107495.6651	71	62
58	57	58	ISR	114	112057	327	588300.0118	0.001784378	0.054842906	11541	161999.9615	178	183
59	58	59	ISR	327	127515	472	306035.7749	0.00515263	0.042801505	113	120384.1028	404	405
60	59	60	ITA	8	74861	88	108547.701	0.035672842	0.029030621	0.75	45138.94427	49	49
61	60	61	ITA	235	483683	375	701340.3583	0.001913694	0.017638073	20382.75	515500.4157	281	282
62	61	62	ITA	375	315452	515	906924.5873	0.001068773	0.037832304	129483.75	390341.0098	404	408
63	62	63	ITA	515	90452	618	96473.5043	0.073503426	0.008304437	0.75	145125.5025	566	538
64	63	64	JAM	364	9746	509	74312.59623	0.024933221	0.100558529	91.5	4102.999925	445	438
65	64	65	JOR	194	114139	300	490798.1309	0.003026247	0.06427977	6058.5	98745.62511	248	247
66	65	66	JPN	418	87457	518	833027.9159	0.002199795	0.113043311	8394.5	50847.18303	478	469
67	66	67	JPN	518	309818	647	743563.302	0.001883908	0.044401265	10258	519887.5238	579	570
68	67	68	KAZ	320	39725	417	133078.8346	0.007534754	0.041024753	9079.5	12095.75791	367	365
69	68	69	KAZ	417	111751	551	427448.1016	0.003059205	0.050300473	7628.5	51727.93649	470	471
70	69	70	KEN	250	18078	389	120670.927	0.011586291	0.078496797	884	20510.23577	317	320
71	70	71	KEN	389	17709	514	151855.1886	0.008793815	0.084902183	2526.5	24182.03844	453	448
72	71	72	KGZ	135	19232	249	128373.6046	0.013175601	0.091327356	1998.5	11248.11514	178	181
73	72	73	KHM	354	13445	577	13108.90574	0.046546427	0.003959767	46.25	23530.58639	519	502
74	73	74	KOR	562	93577	625	313483.7531	0.0024209	0.03060833	15881.25	48099.60633	616	625
75	74	75	KWT	5	12841	60	30818.40074	0.055408362	0.048411826	1563.75	2750.591081	30	36
76	75	76	KWT	302	19948	395	18095.91507	0.14549806	0.001293673	1540.43399	12207.47691	361	330
77	76	77	KWT	395	24713	496	235391.6388	0.005651657	0.089756478	10610.25	15953.16137	439	431
78	77	78	LBY	252	12965	362	18799.25118	0.06260543	0.023998007	3414.929775	7697.541112	278	281
79	78	79	LBY	362	35515	432	152714.7437	0.00949323	0.063013411	1939	24202.86457	415	416
80	79	80	LKA	253	11480	421	43911.00012	0.013384195	0.027689271	2353.5	20663.39143	367	337
81	80	81	LKA	436	76551	633	40747.13358	0.044074738	0.002643683	2193	229156.905	565	475
82	81	82	MAR	332	129739	452	311374.1525	0.004035371	0.04094003	2321.5	183981.4016	398	398
83	82	83	MDG	45	4761	202	29510.59982	0.060046266	0.094173409	64.60355698	5497.192965	115	114
84	83	84	MDV	320	20322	407	154955.2934	0.020402966	0.174265767	890	8275.640333	352	353
85	84	85	MEX	37	100236	175	192954.3044	0.003250862	0.013253237	5698	57133.01745	142	134
86	85	86	MEX	464	260940	616	1122042.972	0.000542643	0.036750878	42851.25	737854.6844	529	520
87	86	87	MKD	11	14983	93	57309.72373	0.018878103	0.046337412	1169.25	15972.64452	75	75
88	87	88	MLI	265	2644	397	26438.80639	0.112515675	0.189821562	73.5	2573.444797	315	310
89	88	89	MMR	155	20552	310	49324.80019	0.018058363	0.023372334	2134.5	32543.32216	237	217
90	89	90	MMR	430	77845	555	112875.1767	0.013559475	0.020608989	1704	51692.26014	475	476
91	90	91	MOZ	340	24382	451	185913.2936	0.012190582	0.125614177	2415	9035.143332	382	377
92	91	92	MRT	360	4442	469	21210.55024	0.084461392	0.082229847	344.5	1730.339704	397	402
93	92	93	MYS	275	58934	425	225422.7659	0.003407172	0.036696565	6688	84905.92284	362	356
94	93	94	MYS	510	301984	639	724761.7109	0.001376903	0.027923928	40372.5	206438.7525	570	561
95	94	95	NGA	268	23124	432	209272.4863	0.007639128	0.100767555	3590	12756.77939	316	317
96	95	96	NLD	475	125255	562	155939.1394	0.020786982	0.036003248	4587.5	125101.6694	496	495
97	96	97	NLD	562	309308	654	448496.9114	0.001899212	0.012058027	12817	323959.3725	632	635
98	97	98	NPL	176	52332	351	274743.0942	0.004143883	0.057915249	1938	54288.09581	259	259
99	98	99	OMN	0	21340	41	193127.0206	0.015637899	0.261676814	20019	5398.406676	6	4
100	99	100	PAK	36	77683	183	739931.4349	0.002697203	0.124665346	2287.5	66912.49176	100	100
101	100	101	PAK	230	43365	320	42280.61812	0.023557104	0.006956944	6684	27718.64291	271	273
102	101	102	PAK	353	75893	486	362389.3489	0.003154205	0.054487441	12879	42711.69045	414	404
103	102	103	PAK	486	65052	609	248824.1529	0.004844397	0.051507278	13096.5	41097.16276	520	528
104	103	104	PAN	401	3954	471	4156.593421	0.999964665	0.01511947	80.74133854	1373.431382	418	419
105	104	105	PER	27	117702	114	394301.9574	0.002580315	0.046382978	36490.5	101833.5026	69	65
106	105	106	PHL	380	148058	502	214684.1011	0.005134949	0.015122939	13584.5	140920.1619	426	427
107	106	107	PHL	520	286513	646	143256.4849	0.003513388	0.006264708	89238.75	749594.8148	582	560
108	109	108	PRT	450	45085	581	300942.5903	0.003786683	0.066700042	10110	36338.03457	496	502
109	110	109	QAT	7	25090	137	155558.1898	0.009629502	0.078183043	2876	10024.68463	57	56
110	111	110	QAT	270	13252	425	132520.2082	0.01017377	0.083608375	405.791563	23427.52169	373	365
111	112	111	ROU	420	205349	508	687919.4402	0.002555844	0.064160585	4492.5	182715.34	479	470
112	113	112	RUS	58	148412	186	144701.6525	0.012821998	0.006242031	8245.5	83110.14698	90	92
113	114	113	RUS	475	347864	570	339167.4005	0.002871893	0.004553459	62142	163601.1804	521	520
114	115	114	RUS	580	560049	679	177017.3706	1	0	259251	924617.8389	636	581
115	116	115	RWA	215	4272	416	8223.600013	0.089848522	0.024331634	126.75	7896.042071	308	312
116	117	116	SAU	23	55722	317	133732.8949	0.00652255	0.026141412	2880	68780.31657	98	99
117	118	117	SAU	317	18629	577	186290.1251	0.004094144	0.047124354	1376	39370.63487	476	451
118	119	118	SCG	220	101223	315	579502.5998	0.003382225	0.096868426	6216.25	36671.04312	264	263
119	120	119	SCG	315	69566	484	233046.2034	0.003939411	0.041957477	16898.25	102874.8692	372	362
120	121	120	SCG	484	95928	647	275793.3502	0.003893224	0.030286257	1251.75	82925.30141	558	567
121	122	121	SEN	410	12237	507	81682.01657	0.034136809	0.147259465	1168	4841.253915	438	439
122	123	122	SGP	26	12051	286	23198.17508	0.065027579	0.029481474	42	19293.12996	84	91
123	124	123	SGP	541	50327	682	383742.8865	0.003669632	0.07993379	1014.5	55695.69888	630	629
124	125	124	SUR	11	1270	100	9683.75031	0.17133399	0.100900618	94	1944.741159	76	68
125	126	125	SUR	330	3697	424	8759.887665	0.150483073	0.03686239	334.4940039	1191.438499	375	373
126	127	126	SUR	424	6951	527	62906.55772	0.028354097	0.110262957	557	5019.452999	475	479
127	128	127	SVN	12	23456	50	178852.0458	0.01875863	0.181356591	1214	3820.928405	41	41
128	129	128	SWE	367	82515	524	433203.4392	0.002464064	0.053622199	20420.5	131164.7314	432	416
129	131	129	TCD	211	707	382	1026.771304	1	0.03103017	84	1833.541001	230	254
130	132	130	THA	505	296572	643	570901.3092	0.001617775	0.020471125	19566.5	184061.8114	568	569
131	133	131	THA	643	126377	675	363334.0345	0.000517626	0.032683962	126377	28586.13747	643	643
132	134	132	TJK	402	1079	514	5664.631102	0.372325115	0.094242342	25.5	912.2138574	447	449
133	135	133	TUR	350	812666	469	348480.7194	0.999999759	0.00932406	195936.25	2380087.975	392	351
134	136	134	TUR	469	392130	558	233640.5621	0.003600651	0	72378	478429.9851	558	558
136	138	136	UKR	300	213170	459	410352.3855	0.002638099	0.029827291	28251.5	288642.7338	354	344
137	139	137	UKR	500	309400	606	448630.0621	0.002483302	0.01771287	12320.5	367578.2356	560	556
138	140	138	USA	147	936118	211	912715.0523	0.001339643	0.013526873	341431.5	357293.6683	173	170
139	141	139	USA	250	3267373	508	1383769.236	1	0	316682.5	15911253.62	345	NA
140	142	140	USA	525	2235398	654	822426.8556	0.001103461	0	595035	7154805.648	579	654
141	143	141	USA	654	3392186	696	212786.4225	0.86827465	0	1460481.25	3382412.23	696	655
142	144	142	UZB	20	10046	253	14565.64124	0.056037823	0.013605851	974.25	13639.967	82	81
143	145	143	UZB	253	12839	573	116193.078	0.005522834	0.040704888	384	25462.2039	451	452
144	146	144	VNM	479	183158	631	961579.8824	0.001241873	0.057954955	2290.5	168056.8419	580	576
145	147	145	YEM	194	1419	312	6869.310069	0.302880014	0.091082252	10.5	373.6319437	249	251
146	148	146	ZMB	265	18025	382	34698.15025	0.052043501	0.032686319	712.5	8318.860615	297	302
147	149	147	ZMB	415	36822	546	88372.83676	0.025283528	0.054244019	458	7295.995065	452	453
148	150	148	ZWE	91	12390	154	42759.67419	0.07248164	0.126492406	2275	2294.99961	106	107
149	151	149	ZWE	255	32401	381	262448.1096	0.010602524	0.156980468	1395	14524.67991	291	293
150	152	150	AFG	271	25371	319	72941.62504	0.020476475	0.048704482	1805	4762.143576	317	314
151	153	151	AGO	185	3528	261	28576.80154	0.069879492	0.127588397	1294	1881.471074	213	210
152	154	152	ARE	33	11583	136	22297.28668	0.057348428	0.026321793	106.5	10488.43193	105	100
153	155	153	ARE	320	29210	465	42354.5024	0.032191089	0.005656481	8338.0625	44024.86	353	352
154	156	154	AZE	445	51716	510	173248.7486	0.012283468	0.077435796	6600	8196.470782	471	472
155	157	155	BGD	333	92048	427	308361.1432	0.004820663	0.063782046	3906.75	116220.9228	386	386
156	162	156	COD	1	2189	180	10452.47954	0.116071512	0.057943327	49	2382.424568	71	84
157	163	157	COD	240	3251	380	9346.625228	0.086854913	0.035339612	612	2864.611907	296	297
158	165	158	MLI	488	1394	560	11953.57524	0.022437038	0	222.75	736.6480192	560	560
